# Supplementary material for: Catalytic (3 + 2) annulation of donor–acceptor aminocyclopropane monoesters and indoles
Source: Chem Sci. 2021 May 5;12(25):8706–12. doi: 10.1039/d1sc01127h (PMC8246098; doi:10.1039/d1sc01127h)
Supplement: SC-012-D1SC01127H-s002 [file SC-012-D1SC01127H-s002.cif]

# Electronic Supplementary Material (ESI) for Chemical Science.
# This journal is © The Royal Society of Chemistry 2021

####################################################################### 
# 
# This file contains crystal structure data downloaded from the 
# Cambridge Structural Database (CSD) hosted by the Cambridge 
# Crystallographic Data Centre (CCDC).
# 
# Full information about CCDC data access policies and citation 
# guidelines are available at http://www.ccdc.cam.ac.uk/access/V1 
# 
# Audit and citation data items may have been added by the CCDC. 
# Please retain this information to preserve the provenance of 
# this file and to allow appropriate attribution of the data. 
# 
#######################################################################

data_pv02-245
_database_code_depnum_ccdc_archive 'CCDC 2054864'
loop_
_audit_author_name
_audit_author_address
'Rosario Scopelliti'
;Institute of Chemical Sciences and Engineering, Ecole Polytechnique Federale de Lausanne
Switzerland
;
_audit_update_record             
;
2021-01-09 deposited with the CCDC.	2021-05-04 downloaded from the CCDC.
;
_audit_creation_date             2020-09-04
_audit_creation_method           
;
Olex2 1.3
(compiled 2020.07.31 svn.rc2a77460 for OlexSys, GUI svn.r6145)
;
_shelx_SHELXL_version_number     2018/3
_chemical_name_common            ?
_chemical_name_systematic        ?
_chemical_formula_moiety         'C31 H31 N3 O6 S'
_chemical_formula_sum            'C31 H31 N3 O6 S'
_chemical_formula_weight         573.65
_chemical_melting_point          ?
_chemical_oxdiff_formula         'C31 H31 N3 O6 S1'
loop_
_atom_type_symbol
_atom_type_description
_atom_type_scat_dispersion_real
_atom_type_scat_dispersion_imag
_atom_type_scat_source
C C 0.0181 0.0091 'International Tables Vol C Tables 4.2.6.8 and 6.1.1.4'
H H 0.0000 0.0000 'International Tables Vol C Tables 4.2.6.8 and 6.1.1.4'
N N 0.0311 0.0180 'International Tables Vol C Tables 4.2.6.8 and 6.1.1.4'
O O 0.0492 0.0322 'International Tables Vol C Tables 4.2.6.8 and 6.1.1.4'
S S 0.3331 0.5567 'International Tables Vol C Tables 4.2.6.8 and 6.1.1.4'

_shelx_space_group_comment       
;
The symmetry employed for this shelxl refinement is uniquely defined
by the following loop, which should always be used as a source of
symmetry information in preference to the above space-group names.
They are only intended as comments.
;
_space_group_crystal_system      monoclinic
_space_group_IT_number           14
_space_group_name_H-M_alt        'P 1 21/n 1'
_space_group_name_Hall           '-P 2yn'
loop_
_space_group_symop_operation_xyz
'x, y, z'
'-x+1/2, y+1/2, -z+1/2'
'-x, -y, -z'
'x-1/2, -y-1/2, z-1/2'

_cell_length_a                   20.0965(8)
_cell_length_b                   5.88104(18)
_cell_length_c                   26.5867(10)
_cell_angle_alpha                90
_cell_angle_beta                 98.870(4)
_cell_angle_gamma                90
_cell_volume                     3104.65(19)
_cell_formula_units_Z            4
_cell_measurement_reflns_used    15017
_cell_measurement_temperature    140.00(10)
_cell_measurement_theta_max      75.7330
_cell_measurement_theta_min      4.4070
_shelx_estimated_absorpt_T_max   0.847
_shelx_estimated_absorpt_T_min   0.541
_exptl_absorpt_coefficient_mu    1.304
_exptl_absorpt_correction_T_max  1.000
_exptl_absorpt_correction_T_min  0.321
_exptl_absorpt_correction_type   gaussian
_exptl_absorpt_process_details   
;
CrysAlisPro 1.171.40.84a (Rigaku Oxford Diffraction, 2020)
Numerical absorption correction based on gaussian integration over
a multifaceted crystal model.
Empirical absorption correction using spherical harmonics,
implemented in SCALE3 ABSPACK scaling algorithm
;
_exptl_absorpt_special_details   ?
_exptl_crystal_colour            'clear intense yellow'
_exptl_crystal_density_diffrn    1.227
_exptl_crystal_density_meas      ?
_exptl_crystal_density_method    ?
_exptl_crystal_description       prism
_exptl_crystal_F_000             1208
loop_
_exptl_crystal_face_index_h
_exptl_crystal_face_index_k
_exptl_crystal_face_index_l
_exptl_crystal_face_perp_dist
-1 0 -1 0.0914
1 0 1 0.1210
0 2 1 0.3232
1 0 0 0.0985
-1 0 0 0.0944
0 -2 -1 0.6828
1 0 -1 0.0632
-1 0 1 0.0685
1 0 -2 0.0770
-1 0 2 0.1065
7 3 7 0.2789
11 1 -9 0.1715
8 0 12 0.1134
7 3 -6 0.2682
-7 -3 6 0.5776
-6 0 -14 0.1028
-13 0 -2 0.0917

_exptl_crystal_size_max          0.538
_exptl_crystal_size_mid          0.228
_exptl_crystal_size_min          0.132
loop_
_exptl_oxdiff_crystal_face_indexfrac_h
_exptl_oxdiff_crystal_face_indexfrac_k
_exptl_oxdiff_crystal_face_indexfrac_l
_exptl_oxdiff_crystal_face_x
_exptl_oxdiff_crystal_face_y
_exptl_oxdiff_crystal_face_z
-0.9994 0.0005 -0.9999 0.0358 0.0680 -0.0704
0.9994 -0.0005 0.9999 -0.0358 -0.0680 0.0704
0.0029 1.9998 1.0026 -0.1363 0.3719 0.3482
0.9998 -0.0001 0.0001 0.0178 -0.0469 0.0591
-0.9998 0.0001 -0.0001 -0.0178 0.0469 -0.0591
-0.0029 -1.9998 -1.0026 0.1363 -0.3719 -0.3482
1.0003 0.0002 -0.9997 0.0713 -0.0258 0.0478
-1.0003 -0.0002 0.9997 -0.0713 0.0258 -0.0478
1.0007 0.0006 -1.9996 0.1249 -0.0048 0.0365
-1.0007 -0.0006 1.9996 -0.1249 0.0048 -0.0365
7.3027 2.5299 6.9874 -0.3490 0.0079 0.9371
10.7452 1.4908 -9.2320 0.6242 -0.0168 0.7811
8.2613 0.0629 11.5011 -0.4719 -0.6169 0.6299
6.5461 3.0936 -6.4941 0.3366 0.4376 0.8338
-6.5493 -3.0935 6.4889 -0.3364 -0.4373 -0.8340
-6.2565 -0.2202 -13.6446 0.6289 0.5370 -0.5622
-12.5767 -0.0361 -1.9945 -0.1153 0.6247 -0.7723

_exptl_transmission_factor_max   ?
_exptl_transmission_factor_min   ?
_diffrn_reflns_av_R_equivalents  0.0311
_diffrn_reflns_av_unetI/netI     0.0214
_diffrn_reflns_Laue_measured_fraction_full 0.997
_diffrn_reflns_Laue_measured_fraction_max 0.980
_diffrn_reflns_limit_h_max       25
_diffrn_reflns_limit_h_min       -23
_diffrn_reflns_limit_k_max       7
_diffrn_reflns_limit_k_min       -7
_diffrn_reflns_limit_l_max       33
_diffrn_reflns_limit_l_min       -32
_diffrn_reflns_number            32676
_diffrn_reflns_point_group_measured_fraction_full 0.997
_diffrn_reflns_point_group_measured_fraction_max 0.980
_diffrn_reflns_theta_full        67.684
_diffrn_reflns_theta_max         76.763
_diffrn_reflns_theta_min         3.365
_diffrn_ambient_environment      N~2~
_diffrn_ambient_temperature      140.00(10)
_diffrn_detector                 'CCD plate'
_diffrn_detector_area_resol_mean 5.2817
_diffrn_detector_type            AtlasS2
_diffrn_measured_fraction_theta_full 0.997
_diffrn_measured_fraction_theta_max 0.980
_diffrn_measurement_details      
;
List of Runs (angles in degrees, time in seconds):

  # Type    Start    End  Width  t~exp~   \w     \q     \k     \f   Frames
#--------------------------------------------------------------------------
  1  \w    -80.00   5.00   1.00    2.00    --  -40.91 112.00  67.00   85
  2  \w     43.00  76.00   1.00    2.00    --   40.91-112.00 -24.00   33
  3  \w    112.00 142.00   1.00    8.00    --  112.00 112.00  67.00   30
  4  \w     59.00  94.00   1.00    8.00    --  112.00-112.00 -24.00   35
  5  \w   -113.00 -26.00   1.00    2.00    --  -40.91 -38.00   0.00   87
  6  \w    -65.00  29.00   1.00    2.00    --  -40.91  38.00   0.00   94
  7  \w     78.00 110.00   1.00    2.00    --   40.91  38.00-120.00   32
  8  \w     28.00  53.00   1.00    2.00    --   40.91 -38.00-120.00   25
  9  \w    -20.00  71.00   1.00    2.00    --   40.91 -77.00-180.00   91
 10  \w    -13.00  14.00   1.00    2.00    --   40.91 -38.00-120.00   27
 11  \w     38.00 108.00   1.00    8.00    --  112.00-104.00-105.82   70
 12  \w     62.00 102.00   1.00    8.00    --  112.00 178.00   0.00   40
 13  \w     90.00 177.00   1.00    8.00    --  112.00  45.00  30.00   87
 14  \w     44.00  71.00   1.00    8.00    --  112.00-111.00   0.00   27
 15  \w     81.00 109.00   1.00    8.00    --  112.00-111.00   0.00   28
 16  \w     37.00 103.00   1.00    8.00    --  112.00-111.00 150.00   66
 17  \w     95.00 143.00   1.00    8.00    --  112.00 -77.00 -60.00   48
 18  \w     87.00 167.00   1.00    8.00    --  112.00  45.00 120.00   80
 19  \w     62.00 113.00   1.00    8.00    --  112.00 178.00  30.00   51
 20  \w     37.00 109.00   1.00    8.00    --  112.00-111.00 120.00   72
 21  \w    106.00 150.00   1.00    8.00    --  112.00  77.00 -60.00   44
 22  \w    109.00 177.00   1.00    8.00    --  112.00 111.00 -30.00   68
 23  \w     44.00  69.00   1.00    8.00    --  112.00-111.00-150.00   25
 24  \w     79.00 137.00   1.00    8.00    --  112.00 -45.00 120.00   58
 25  \w    104.00 178.00   1.00    8.00    --  112.00  61.00  60.00   74
 26  \w     61.00 100.00   1.00    8.00    --  112.00 -77.00   0.00   39
 27  \w     30.00  56.00   1.00    8.00    --  112.00 -15.00 120.00   26
 28  \w     78.00 125.00   1.00    8.00    --  112.00 -15.00 120.00   47
 29  \w     62.00 109.00   1.00    8.00    --  112.00-111.00  60.00   47
 30  \w     41.00 134.00   1.00    8.00    --  112.00 -61.00-120.00   93
 31  \w     39.00 109.00   1.00    8.00    --  112.00-111.00-180.00   70
 32  \w     43.00 107.00   1.00    8.00    --  112.00 -94.00-180.00   64
 33  \w     42.00  95.00   1.00    8.00    --  112.00 -45.00   0.00   53
 34  \w     72.00 109.00   1.00    8.00    --  112.00-111.00 -60.00   37
 35  \w    130.00 155.00   1.00    8.00    --  112.00  77.00 150.00   25
 36  \w    103.00 138.00   1.00    8.00    --  112.00  77.00 -30.00   35
;
_diffrn_measurement_device       'four-circle diffractometer'
_diffrn_measurement_device_type  'SuperNova, Dual, Cu at home/near, AtlasS2'
_diffrn_measurement_method       '\w scans'
_diffrn_orient_matrix_type       
'CrysAlisPro convention (1999,Acta A55,543-557)'
_diffrn_orient_matrix_UB_11      0.0177864000
_diffrn_orient_matrix_UB_12      -0.0413178000
_diffrn_orient_matrix_UB_13      -0.0535805000
_diffrn_orient_matrix_UB_21      -0.0469006000
_diffrn_orient_matrix_UB_22      0.1965730000
_diffrn_orient_matrix_UB_23      -0.0210232000
_diffrn_orient_matrix_UB_31      0.0591202000
_diffrn_orient_matrix_UB_32      0.1683123000
_diffrn_orient_matrix_UB_33      0.0113810000
_diffrn_radiation_monochromator  mirror
_diffrn_radiation_probe          x-ray
_diffrn_radiation_type           'Cu K\a'
_diffrn_radiation_wavelength     1.54184
_diffrn_source                   'micro-focus sealed X-ray tube'
_diffrn_source_type              'SuperNova (Cu) X-ray Source'
_reflns_Friedel_coverage         0.000
_reflns_Friedel_fraction_full    .
_reflns_Friedel_fraction_max     .
_reflns_number_gt                6031
_reflns_number_total             6437
_reflns_odcompleteness_completeness 99.66
_reflns_odcompleteness_iscentric 1
_reflns_odcompleteness_theta     74.33
_reflns_special_details          
;
 Reflections were merged by SHELXL according to the crystal
 class for the calculation of statistics and refinement.
 
 Structure factors included contributions from the .fab file.
 
 _reflns_Friedel_fraction is defined as the number of unique
 Friedel pairs measured divided by the number that would be
 possible theoretically, ignoring centric projections and
 systematic absences.
;
_reflns_threshold_expression     'I > 2\s(I)'
_computing_cell_refinement       'CrysAlisPro 1.171.40.84a (Rigaku OD, 2020)'
_computing_data_collection       'CrysAlisPro 1.171.40.84a (Rigaku OD, 2020)'
_computing_data_reduction        'CrysAlisPro 1.171.40.84a (Rigaku OD, 2020)'
_computing_molecular_graphics    'Olex2 1.3 (Dolomanov et al., 2009)'
_computing_publication_material  'Olex2 1.3 (Dolomanov et al., 2009)'
_computing_structure_refinement  'SHELXL 2018/3 (Sheldrick, 2015)'
_computing_structure_solution    'SHELXT  (Sheldrick, 2015)'
_refine_diff_density_max         0.627
_refine_diff_density_min         -0.615
_refine_diff_density_rms         0.057
_refine_ls_extinction_coef       0.00077(13)
_refine_ls_extinction_expression Fc^*^=kFc[1+0.001xFc^2^\l^3^/sin(2\q)]^-1/4^
_refine_ls_extinction_method     'SHELXL-2018/3 (Sheldrick 2018)'
_refine_ls_goodness_of_fit_ref   1.074
_refine_ls_hydrogen_treatment    mixed
_refine_ls_matrix_type           full
_refine_ls_number_parameters     542
_refine_ls_number_reflns         6437
_refine_ls_number_restraints     731
_refine_ls_R_factor_all          0.0780
_refine_ls_R_factor_gt           0.0753
_refine_ls_restrained_S_all      1.058
_refine_ls_shift/su_max          0.000
_refine_ls_shift/su_mean         0.000
_refine_ls_structure_factor_coef Fsqd
_refine_ls_weighting_details     
'w=1/[\s^2^(Fo^2^)+(0.0650P)^2^+4.4569P] where P=(Fo^2^+2Fc^2^)/3'
_refine_ls_weighting_scheme      calc
_refine_ls_wR_factor_gt          0.1829
_refine_ls_wR_factor_ref         0.1849
_refine_special_details          ?
_olex2_refinement_description    
;
1. Fixed Uiso
 At 1.2 times of:
  All C(H) groups, All C(H,H) groups, All C(H,H,H,H,H,H) groups
 At 1.5 times of:
  All C(H,H,H) groups
2. Restrained distances
 O5-C36 = O6-C36
 1.2 with sigma of 0.01
 C39-C40 = C38-C37
 1.54 with sigma of 0.01
 O8-C39 = O7-C37
 1.43 with sigma of 0.01
 S1-C28 \\sim S1-C22
 with sigma of 0.02
3. Uiso/Uaniso restraints and constraints
O5 \\sim O6 \\sim O7 \\sim O8 \\sim C36 \\sim C37 \\sim C38 \\sim C39 \\sim
C40: within 2A with sigma of 0.005 and sigma for terminal atoms of 0.01 within
2A
C22 \\sim C23 \\sim C24 \\sim C25 \\sim C26 \\sim C27 \\sim C28 \\sim C29 \\sim
C30 \\sim C31 \\sim C32 \\sim C33 \\sim C34 \\sim C35: within 2A with sigma of
0.02 and sigma for terminal atoms of 0.04 within 2A
4. Rigid body (RIGU) restrains
 All non-hydrogen atoms
 with sigma for 1-2 distances of 0.004 and sigma for 1-3 distances of 0.004
5. Others
 Sof(O6)=Sof(O8)=Sof(C39)=Sof(H39A)=Sof(H39B)=Sof(C40)=Sof(H40A)=Sof(H40B)=
 Sof(H40C)=1-FVAR(1)
 Sof(O5)=Sof(O7)=Sof(C37)=Sof(H37A)=Sof(H37B)=Sof(C38)=Sof(H38A)=Sof(H38B)=
 Sof(H38C)=FVAR(1)
 Sof(C28)=Sof(C29)=Sof(H29)=Sof(C30)=Sof(H30)=Sof(C31)=Sof(C32)=Sof(H32)=
 Sof(C33)=Sof(H33)=Sof(C35)=Sof(H35A)=Sof(H35B)=Sof(H35C)=1-FVAR(2)
 Sof(C22)=Sof(C23)=Sof(H23)=Sof(C24)=Sof(H24)=Sof(C25)=Sof(C26)=Sof(H26)=
 Sof(C27)=Sof(H27)=Sof(C34)=Sof(H34A)=Sof(H34B)=Sof(H34C)=FVAR(2)
 Sof(H21D)=Sof(H21E)=Sof(H21F)=1-FVAR(3)
 Sof(H21A)=Sof(H21B)=Sof(H21C)=FVAR(3)
6.a Secondary CH2 refined with riding coordinates:
 C37(H37A,H37B), C39(H39A,H39B)
6.b Aromatic/amide H refined with riding coordinates:
 C23(H23), C24(H24), C26(H26), C27(H27), C29(H29), C30(H30), C32(H32), C33(H33)
6.c Disordered Me refined as rotating group:
 C21(H21A,H21B,H21C,H21D,H21E,H21F)
6.d Idealised Me refined as rotating group:
 C34(H34A,H34B,H34C), C35(H35A,H35B,H35C), C38(H38A,H38B,H38C), C40(H40A,H40B,
 H40C)
;
_atom_sites_solution_hydrogens   mixed
_atom_sites_solution_primary     dual
_atom_sites_solution_secondary   difmap
loop_
_atom_site_label
_atom_site_type_symbol
_atom_site_fract_x
_atom_site_fract_y
_atom_site_fract_z
_atom_site_U_iso_or_equiv
_atom_site_adp_type
_atom_site_occupancy
_atom_site_site_symmetry_order
_atom_site_calc_flag
_atom_site_refinement_flags_posn
_atom_site_refinement_flags_adp
_atom_site_refinement_flags_occupancy
_atom_site_disorder_assembly
_atom_site_disorder_group
S1 S 0.59578(4) 0.82417(11) 0.28455(3) 0.0434(2) Uani 1 1 d D . . . .
O1 O 0.59586(11) 0.5817(3) 0.28987(8) 0.0523(5) Uani 1 1 d . . . . .
O2 O 0.62165(12) 0.9628(4) 0.32728(7) 0.0522(5) Uani 1 1 d . . . . .
O3 O 0.32681(13) 0.8164(4) 0.42717(8) 0.0562(6) Uani 1 1 d . . . . .
O4 O 0.44373(13) 0.1480(4) 0.42854(9) 0.0611(6) Uani 1 1 d . . . . .
O5 O 0.3982(6) 0.901(2) 0.0716(4) 0.119(3) Uani 0.438(5) 1 d D U P A 1
O6 O 0.3791(4) 0.9669(13) 0.0876(3) 0.100(2) Uani 0.562(5) 1 d D U P A 2
O7 O 0.3184(5) 0.6905(17) 0.0766(3) 0.0960(16) Uani 0.438(5) 1 d D U P A 1
O8 O 0.3517(4) 0.5740(14) 0.0704(2) 0.0975(16) Uani 0.562(5) 1 d D U P A 2
N1 N 0.34546(12) 0.4315(4) 0.20298(9) 0.0432(5) Uani 1 1 d . . . . .
N2 N 0.38263(13) 0.4832(4) 0.41416(9) 0.0480(6) Uani 1 1 d . . . . .
N3 N 0.51743(12) 0.9006(4) 0.26651(9) 0.0425(5) Uani 1 1 d . . . . .
C1 C 0.47404(15) 0.7583(5) 0.22966(10) 0.0406(6) Uani 1 1 d . . . . .
C2 C 0.47066(18) 0.8157(6) 0.17305(11) 0.0509(7) Uani 1 1 d . . . . .
C3 C 0.41115(18) 0.6716(7) 0.14809(11) 0.0537(8) Uani 1 1 d . . . . .
C4 C 0.36134(16) 0.6623(5) 0.18754(10) 0.0428(6) Uani 1 1 d . . . . .
C5 C 0.39977(15) 0.7687(5) 0.23714(10) 0.0394(6) Uani 1 1 d . . . . .
C6 C 0.37957(14) 0.6208(4) 0.27831(10) 0.0385(6) Uani 1 1 d . . . . .
C7 C 0.39135(15) 0.6430(5) 0.33030(10) 0.0418(6) Uani 1 1 d . . . . .
C8 C 0.36887(15) 0.4714(5) 0.35977(10) 0.0436(6) Uani 1 1 d . . . . .
C9 C 0.33393(16) 0.2845(5) 0.33734(12) 0.0464(7) Uani 1 1 d . . . . .
C10 C 0.32149(15) 0.2622(5) 0.28459(12) 0.0443(6) Uani 1 1 d . . . . .
C11 C 0.34609(14) 0.4283(4) 0.25504(10) 0.0386(6) Uani 1 1 d . . . . .
C12 C 0.29557(18) 0.3009(6) 0.16902(12) 0.0495(7) Uani 1 1 d . . . . .
C13 C 0.41959(17) 0.3157(5) 0.44470(12) 0.0519(7) Uani 1 1 d . . . . .
C14 C 0.42072(16) 0.3920(6) 0.49805(12) 0.0533(8) Uani 1 1 d . . . . .
C15 C 0.44978(19) 0.2908(7) 0.54339(14) 0.0610(9) Uani 1 1 d . . . . .
C16 C 0.4441(2) 0.4059(7) 0.58799(13) 0.0670(10) Uani 1 1 d . . . . .
C17 C 0.4116(2) 0.6113(8) 0.58757(13) 0.0666(10) Uani 1 1 d . . . . .
C18 C 0.38187(19) 0.7138(7) 0.54196(12) 0.0576(8) Uani 1 1 d . . . . .
C19 C 0.38713(17) 0.5970(6) 0.49782(11) 0.0519(7) Uani 1 1 d . . . . .
C20 C 0.36108(16) 0.6572(5) 0.44353(11) 0.0484(7) Uani 1 1 d . . . . .
C21 C 0.50535(19) 1.1463(5) 0.26495(16) 0.0626(9) Uani 1 1 d . . . . .
H21A H 0.502211 1.201344 0.299298 0.075 Uiso 0.39(4) 1 calc R U P . .
H21B H 0.463120 1.178752 0.242341 0.075 Uiso 0.39(4) 1 calc R U P . .
H21C H 0.542624 1.223336 0.252157 0.075 Uiso 0.39(4) 1 calc R U P . .
H21D H 0.503093 1.200944 0.229899 0.075 Uiso 0.61(4) 1 calc R U P . .
H21E H 0.542184 1.223536 0.286857 0.075 Uiso 0.61(4) 1 calc R U P . .
H21F H 0.462680 1.178952 0.277040 0.075 Uiso 0.61(4) 1 calc R U P . .
C22 C 0.6418(17) 0.906(4) 0.2361(10) 0.041(3) Uani 0.51(3) 1 d D U P B 1
C23 C 0.6473(11) 0.755(3) 0.1938(7) 0.046(3) Uani 0.51(3) 1 d . U P B 1
H23 H 0.626844 0.609418 0.193025 0.055 Uiso 0.51(3) 1 calc R U P B 1
C24 C 0.6810(7) 0.817(3) 0.1548(6) 0.050(2) Uani 0.51(3) 1 d . U P B 1
H24 H 0.684492 0.711064 0.128297 0.060 Uiso 0.51(3) 1 calc R U P B 1
C25 C 0.7103(6) 1.031(2) 0.1535(5) 0.047(2) Uani 0.51(3) 1 d . U P B 1
C26 C 0.7050(10) 1.179(3) 0.1936(8) 0.046(2) Uani 0.51(3) 1 d . U P B 1
H26 H 0.723536 1.327710 0.192978 0.055 Uiso 0.51(3) 1 calc R U P B 1
C27 C 0.6745(10) 1.118(3) 0.2333(10) 0.041(3) Uani 0.51(3) 1 d . U P B 1
H27 H 0.674993 1.222376 0.260645 0.049 Uiso 0.51(3) 1 calc R U P B 1
C28 C 0.6410(18) 0.873(5) 0.2344(10) 0.045(3) Uani 0.49(3) 1 d D U P B 2
C29 C 0.6461(13) 0.705(3) 0.2013(7) 0.048(3) Uani 0.49(3) 1 d . U P B 2
H29 H 0.624529 0.562658 0.203978 0.057 Uiso 0.49(3) 1 calc R U P B 2
C30 C 0.6835(9) 0.746(3) 0.1638(5) 0.054(2) Uani 0.49(3) 1 d . U P B 2
H30 H 0.687905 0.630024 0.139674 0.064 Uiso 0.49(3) 1 calc R U P B 2
C31 C 0.7159(8) 0.955(3) 0.1600(5) 0.055(2) Uani 0.49(3) 1 d . U P B 2
C32 C 0.7106(12) 1.121(3) 0.1963(9) 0.053(3) Uani 0.49(3) 1 d . U P B 2
H32 H 0.734540 1.260449 0.195684 0.063 Uiso 0.49(3) 1 calc R U P B 2
C33 C 0.6684(12) 1.082(4) 0.2353(9) 0.047(3) Uani 0.49(3) 1 d . U P B 2
H33 H 0.660720 1.194789 0.259385 0.056 Uiso 0.49(3) 1 calc R U P B 2
C34 C 0.7458(6) 1.099(3) 0.1094(5) 0.065(3) Uani 0.51(3) 1 d . U P B 1
H34A H 0.792573 1.140584 0.122374 0.097 Uiso 0.51(3) 1 calc R U P B 1
H34B H 0.722692 1.229437 0.091579 0.097 Uiso 0.51(3) 1 calc R U P B 1
H34C H 0.745266 0.971032 0.085743 0.097 Uiso 0.51(3) 1 calc R U P B 1
C35 C 0.7591(9) 1.000(4) 0.1191(6) 0.084(4) Uani 0.49(3) 1 d . U P B 2
H35A H 0.794495 0.884469 0.120989 0.127 Uiso 0.49(3) 1 calc R U P B 2
H35B H 0.779652 1.150989 0.124220 0.127 Uiso 0.49(3) 1 calc R U P B 2
H35C H 0.730977 0.993741 0.085505 0.127 Uiso 0.49(3) 1 calc R U P B 2
C36 C 0.3786(3) 0.7603(10) 0.09747(15) 0.0904(12) Uani 1 1 d D U . . .
C37 C 0.2864(7) 0.820(2) 0.0312(4) 0.104(2) Uani 0.438(5) 1 d D U P A 1
H37A H 0.260471 0.951211 0.041053 0.125 Uiso 0.438(5) 1 calc R U P A 1
H37B H 0.320281 0.873667 0.010638 0.125 Uiso 0.438(5) 1 calc R U P A 1
C38 C 0.2417(7) 0.647(3) 0.0036(5) 0.119(3) Uani 0.438(5) 1 d D U P A 1
H38A H 0.268448 0.540387 -0.013302 0.178 Uiso 0.438(5) 1 calc R U P A 1
H38B H 0.208416 0.721813 -0.021874 0.178 Uiso 0.438(5) 1 calc R U P A 1
H38C H 0.218392 0.563961 0.027750 0.178 Uiso 0.438(5) 1 calc R U P A 1
C39 C 0.3075(5) 0.6290(18) 0.0229(3) 0.1024(18) Uani 0.562(5) 1 d D U P A 2
H39A H 0.326613 0.752497 0.004249 0.123 Uiso 0.562(5) 1 calc R U P A 2
H39B H 0.262129 0.674511 0.029401 0.123 Uiso 0.562(5) 1 calc R U P A 2
C40 C 0.3050(5) 0.4086(18) -0.0058(3) 0.109(3) Uani 0.562(5) 1 d D U P A 2
H40A H 0.288991 0.287478 0.014608 0.163 Uiso 0.562(5) 1 calc R U P A 2
H40B H 0.350203 0.370829 -0.012802 0.163 Uiso 0.562(5) 1 calc R U P A 2
H40C H 0.274248 0.423705 -0.038041 0.163 Uiso 0.562(5) 1 calc R U P A 2
H16 H 0.4634(19) 0.320(6) 0.6217(14) 0.065(11) Uiso 1 1 d . . . . .
H15 H 0.4727(19) 0.155(7) 0.5436(14) 0.062(11) Uiso 1 1 d . . . . .
H18 H 0.3561(18) 0.869(7) 0.5407(13) 0.060(10) Uiso 1 1 d . . . . .
H17 H 0.410(2) 0.697(8) 0.6225(18) 0.087(14) Uiso 1 1 d . . . . .
H9 H 0.3230(16) 0.164(6) 0.3564(12) 0.047(9) Uiso 1 1 d . . . . .
H7 H 0.4137(16) 0.775(6) 0.3465(12) 0.042(8) Uiso 1 1 d . . . . .
H12A H 0.3069(18) 0.314(6) 0.1342(15) 0.057(10) Uiso 1 1 d . . . . .
H12B H 0.299(2) 0.138(8) 0.1764(16) 0.077(12) Uiso 1 1 d . . . . .
H10 H 0.2970(16) 0.144(6) 0.2688(12) 0.048(9) Uiso 1 1 d . . . . .
H12C H 0.2539(18) 0.368(6) 0.1660(12) 0.049(9) Uiso 1 1 d . . . . .
H1 H 0.4901(14) 0.599(5) 0.2361(10) 0.033(7) Uiso 1 1 d . . . . .
H3 H 0.4211(18) 0.509(7) 0.1393(14) 0.064(11) Uiso 1 1 d . . . . .
H5 H 0.3890(13) 0.931(5) 0.2398(10) 0.029(7) Uiso 1 1 d . . . . .
H4 H 0.3193(15) 0.749(5) 0.1751(11) 0.036(7) Uiso 1 1 d . . . . .
H2A H 0.4596(18) 0.989(6) 0.1675(13) 0.059(10) Uiso 1 1 d . . . . .
H2B H 0.514(2) 0.764(7) 0.1616(15) 0.069(11) Uiso 1 1 d . . . . .

loop_
_atom_site_aniso_label
_atom_site_aniso_U_11
_atom_site_aniso_U_22
_atom_site_aniso_U_33
_atom_site_aniso_U_23
_atom_site_aniso_U_13
_atom_site_aniso_U_12
S1 0.0570(4) 0.0323(3) 0.0367(3) 0.0005(3) -0.0066(3) -0.0004(3)
O1 0.0665(13) 0.0335(10) 0.0500(12) 0.0053(9) -0.0126(10) 0.0013(9)
O2 0.0697(14) 0.0459(12) 0.0367(10) -0.0034(9) -0.0054(9) -0.0078(10)
O3 0.0746(15) 0.0507(12) 0.0386(11) 0.0081(9) -0.0063(10) 0.0002(11)
O4 0.0692(15) 0.0503(13) 0.0598(14) 0.0148(11) -0.0028(11) 0.0009(11)
O5 0.111(6) 0.183(6) 0.059(5) 0.051(5) 0.003(4) -0.019(5)
O6 0.110(4) 0.143(4) 0.048(3) 0.029(3) 0.014(3) 0.040(4)
O7 0.094(3) 0.138(4) 0.046(2) 0.001(3) -0.021(2) -0.001(3)
O8 0.103(3) 0.134(4) 0.045(2) 0.000(2) -0.023(2) -0.019(3)
N1 0.0539(13) 0.0357(12) 0.0365(11) -0.0033(9) -0.0040(10) -0.0025(10)
N2 0.0605(15) 0.0434(13) 0.0356(12) 0.0115(10) -0.0070(10) -0.0041(11)
N3 0.0524(13) 0.0294(11) 0.0435(12) -0.0012(9) 0.0004(10) -0.0012(10)
C1 0.0520(15) 0.0314(13) 0.0366(13) 0.0010(10) 0.0011(11) 0.0011(11)
C2 0.0587(18) 0.0558(19) 0.0371(14) 0.0036(13) 0.0039(13) 0.0007(15)
C3 0.0614(19) 0.063(2) 0.0349(14) -0.0028(14) 0.0026(13) 0.0000(16)
C4 0.0530(16) 0.0379(14) 0.0343(13) 0.0014(11) -0.0027(11) 0.0022(12)
C5 0.0504(15) 0.0322(13) 0.0331(12) 0.0028(10) -0.0009(11) 0.0007(11)
C6 0.0477(14) 0.0292(12) 0.0360(12) 0.0022(10) -0.0020(10) -0.0011(11)
C7 0.0511(15) 0.0335(13) 0.0367(13) 0.0025(11) -0.0064(11) -0.0018(11)
C8 0.0529(15) 0.0400(14) 0.0349(13) 0.0049(11) -0.0019(11) -0.0002(12)
C9 0.0540(16) 0.0373(14) 0.0453(15) 0.0072(12) -0.0007(13) -0.0026(12)
C10 0.0507(16) 0.0319(13) 0.0477(15) -0.0015(12) -0.0001(12) -0.0054(12)
C11 0.0465(14) 0.0308(12) 0.0359(12) -0.0012(10) -0.0023(10) 0.0025(11)
C12 0.0587(19) 0.0399(16) 0.0445(16) -0.0093(13) -0.0095(14) 0.0023(14)
C13 0.0583(18) 0.0413(16) 0.0514(16) 0.0160(13) -0.0065(14) -0.0067(13)
C14 0.0565(17) 0.0543(17) 0.0439(15) 0.0180(13) -0.0087(13) -0.0147(14)
C15 0.062(2) 0.064(2) 0.0520(18) 0.0261(16) -0.0086(15) -0.0098(17)
C16 0.071(2) 0.081(2) 0.0414(16) 0.0253(17) -0.0135(15) -0.0211(19)
C17 0.073(2) 0.082(3) 0.0389(16) 0.0102(17) -0.0091(15) -0.0232(19)
C18 0.068(2) 0.063(2) 0.0374(15) 0.0066(14) -0.0078(14) -0.0170(17)
C19 0.0598(18) 0.0541(17) 0.0365(14) 0.0126(13) -0.0093(12) -0.0146(14)
C20 0.0591(17) 0.0466(16) 0.0350(13) 0.0097(12) -0.0065(12) -0.0113(13)
C21 0.062(2) 0.0287(14) 0.092(3) -0.0092(15) -0.0017(18) 0.0009(13)
C22 0.044(4) 0.033(6) 0.041(4) -0.012(4) -0.005(3) 0.003(4)
C23 0.051(4) 0.037(6) 0.045(6) -0.009(4) -0.003(4) 0.001(4)
C24 0.052(4) 0.049(6) 0.047(5) -0.011(4) 0.002(4) 0.005(4)
C25 0.043(3) 0.050(5) 0.046(4) -0.004(4) -0.004(3) 0.005(4)
C26 0.042(4) 0.046(6) 0.047(4) -0.003(4) -0.002(3) 0.000(5)
C27 0.033(4) 0.039(5) 0.049(5) -0.004(4) -0.003(3) -0.007(3)
C28 0.050(5) 0.039(6) 0.041(4) -0.003(4) -0.010(4) 0.002(5)
C29 0.062(4) 0.038(6) 0.040(5) 0.001(4) -0.002(3) 0.000(5)
C30 0.069(5) 0.050(6) 0.040(4) 0.003(4) 0.002(3) 0.002(5)
C31 0.060(5) 0.056(6) 0.045(4) 0.006(4) 0.000(3) -0.003(5)
C32 0.052(6) 0.048(6) 0.056(4) 0.007(5) 0.002(4) -0.010(5)
C33 0.057(6) 0.045(6) 0.034(4) 0.002(4) -0.004(4) -0.003(4)
C34 0.050(4) 0.088(8) 0.057(5) -0.011(5) 0.010(4) 0.001(5)
C35 0.087(8) 0.106(11) 0.061(6) 0.009(6) 0.010(5) -0.015(7)
C36 0.088(2) 0.139(3) 0.0398(16) 0.017(2) -0.0038(16) -0.011(2)
C37 0.109(4) 0.143(5) 0.050(3) 0.008(4) -0.017(3) 0.001(4)
C38 0.118(6) 0.155(6) 0.074(5) 0.017(5) -0.014(4) -0.019(5)
C39 0.110(3) 0.140(4) 0.046(2) 0.003(3) -0.023(3) -0.018(3)
C40 0.110(5) 0.159(6) 0.052(4) -0.006(4) -0.005(4) -0.044(5)

_geom_special_details            
;
 All esds (except the esd in the dihedral angle between two l.s. planes)
 are estimated using the full covariance matrix.  The cell esds are taken
 into account individually in the estimation of esds in distances, angles
 and torsion angles; correlations between esds in cell parameters are only
 used when they are defined by crystal symmetry.  An approximate (isotropic)
 treatment of cell esds is used for estimating esds involving l.s. planes.
;
loop_
_geom_bond_atom_site_label_1
_geom_bond_atom_site_label_2
_geom_bond_distance
_geom_bond_site_symmetry_2
_geom_bond_publ_flag
S1 O1 1.433(2) . ?
S1 O2 1.430(2) . ?
S1 N3 1.637(2) . ?
S1 C22 1.764(11) . ?
S1 C28 1.751(11) . ?
O3 C20 1.203(4) . ?
O4 C13 1.207(4) . ?
O5 C36 1.182(8) . ?
O6 C36 1.244(7) . ?
O7 C36 1.315(9) . ?
O7 C37 1.486(8) . ?
O8 C36 1.375(8) . ?
O8 C39 1.464(7) . ?
N1 C4 1.467(4) . ?
N1 C11 1.382(3) . ?
N1 C12 1.460(4) . ?
N2 C8 1.431(4) . ?
N2 C13 1.413(4) . ?
N2 C20 1.396(4) . ?
N3 C1 1.469(3) . ?
N3 C21 1.465(4) . ?
C1 C2 1.534(4) . ?
C1 C5 1.537(4) . ?
C2 C3 1.531(5) . ?
C3 C4 1.558(4) . ?
C3 C36 1.497(5) . ?
C4 C5 1.554(4) . ?
C5 C6 1.502(4) . ?
C6 C7 1.372(4) . ?
C6 C11 1.410(4) . ?
C7 C8 1.395(4) . ?
C8 C9 1.389(4) . ?
C9 C10 1.392(4) . ?
C10 C11 1.391(4) . ?
C13 C14 1.484(5) . ?
C14 C15 1.390(4) . ?
C14 C19 1.381(5) . ?
C15 C16 1.385(6) . ?
C16 C17 1.373(6) . ?
C17 C18 1.403(5) . ?
C18 C19 1.378(5) . ?
C19 C20 1.500(4) . ?
C22 C23 1.45(2) . ?
C22 C27 1.419(18) . ?
C23 C24 1.370(17) . ?
C24 C25 1.397(12) . ?
C25 C26 1.393(17) . ?
C25 C34 1.517(15) . ?
C26 C27 1.35(3) . ?
C28 C29 1.34(3) . ?
C28 C33 1.35(2) . ?
C29 C30 1.360(18) . ?
C30 C31 1.402(14) . ?
C31 C32 1.39(2) . ?
C31 C35 1.516(17) . ?
C32 C33 1.46(3) . ?
C37 C38 1.474(9) . ?
C39 C40 1.502(9) . ?

loop_
_geom_angle_atom_site_label_1
_geom_angle_atom_site_label_2
_geom_angle_atom_site_label_3
_geom_angle
_geom_angle_site_symmetry_1
_geom_angle_site_symmetry_3
_geom_angle_publ_flag
O1 S1 N3 106.78(13) . . ?
O1 S1 C22 110.5(8) . . ?
O1 S1 C28 104.2(9) . . ?
O2 S1 O1 119.62(13) . . ?
O2 S1 N3 106.96(13) . . ?
O2 S1 C22 104.9(9) . . ?
O2 S1 C28 110.1(10) . . ?
N3 S1 C22 107.5(13) . . ?
N3 S1 C28 108.7(14) . . ?
C36 O7 C37 115.9(8) . . ?
C36 O8 C39 114.4(7) . . ?
C11 N1 C4 108.9(2) . . ?
C11 N1 C12 120.8(3) . . ?
C12 N1 C4 118.2(2) . . ?
C13 N2 C8 123.3(3) . . ?
C20 N2 C8 124.9(2) . . ?
C20 N2 C13 111.8(2) . . ?
C1 N3 S1 118.97(19) . . ?
C21 N3 S1 115.3(2) . . ?
C21 N3 C1 117.7(2) . . ?
N3 C1 C2 117.5(2) . . ?
N3 C1 C5 112.3(2) . . ?
C2 C1 C5 102.8(2) . . ?
C3 C2 C1 102.5(3) . . ?
C2 C3 C4 105.5(2) . . ?
C36 C3 C2 113.7(3) . . ?
C36 C3 C4 112.3(3) . . ?
N1 C4 C3 114.3(3) . . ?
N1 C4 C5 103.7(2) . . ?
C5 C4 C3 105.7(2) . . ?
C1 C5 C4 103.9(2) . . ?
C6 C5 C1 116.6(2) . . ?
C6 C5 C4 103.3(2) . . ?
C7 C6 C5 130.9(2) . . ?
C7 C6 C11 121.0(3) . . ?
C11 C6 C5 108.0(2) . . ?
C6 C7 C8 118.4(3) . . ?
C7 C8 N2 120.2(3) . . ?
C9 C8 N2 118.6(3) . . ?
C9 C8 C7 121.2(3) . . ?
C8 C9 C10 120.5(3) . . ?
C11 C10 C9 118.6(3) . . ?
N1 C11 C6 111.0(2) . . ?
N1 C11 C10 128.7(3) . . ?
C10 C11 C6 120.2(2) . . ?
O4 C13 N2 124.7(3) . . ?
O4 C13 C14 129.7(3) . . ?
N2 C13 C14 105.5(3) . . ?
C15 C14 C13 129.9(4) . . ?
C19 C14 C13 108.9(3) . . ?
C19 C14 C15 121.1(3) . . ?
C16 C15 C14 117.0(4) . . ?
C17 C16 C15 121.7(3) . . ?
C16 C17 C18 121.6(4) . . ?
C19 C18 C17 116.4(4) . . ?
C14 C19 C20 107.9(3) . . ?
C18 C19 C14 122.2(3) . . ?
C18 C19 C20 129.8(3) . . ?
O3 C20 N2 125.3(3) . . ?
O3 C20 C19 128.8(3) . . ?
N2 C20 C19 105.8(3) . . ?
C23 C22 S1 120.8(14) . . ?
C27 C22 S1 125.3(14) . . ?
C27 C22 C23 113.9(14) . . ?
C24 C23 C22 122.1(11) . . ?
C23 C24 C25 121.1(11) . . ?
C24 C25 C34 120.5(10) . . ?
C26 C25 C24 117.6(11) . . ?
C26 C25 C34 121.9(11) . . ?
C27 C26 C25 122.0(14) . . ?
C26 C27 C22 123.1(17) . . ?
C29 C28 S1 118.7(15) . . ?
C29 C28 C33 128.0(15) . . ?
C33 C28 S1 113.2(16) . . ?
C28 C29 C30 117.2(13) . . ?
C29 C30 C31 121.6(13) . . ?
C30 C31 C35 121.9(12) . . ?
C32 C31 C30 118.7(13) . . ?
C32 C31 C35 119.3(13) . . ?
C31 C32 C33 119.9(14) . . ?
C28 C33 C32 114.4(17) . . ?
O5 C36 O7 109.9(7) . . ?
O5 C36 C3 128.9(7) . . ?
O6 C36 O8 133.1(6) . . ?
O6 C36 C3 120.9(5) . . ?
O7 C36 C3 121.1(5) . . ?
O8 C36 C3 106.0(5) . . ?
C38 C37 O7 101.9(9) . . ?
O8 C39 C40 102.4(7) . . ?

loop_
_geom_torsion_atom_site_label_1
_geom_torsion_atom_site_label_2
_geom_torsion_atom_site_label_3
_geom_torsion_atom_site_label_4
_geom_torsion
_geom_torsion_site_symmetry_1
_geom_torsion_site_symmetry_2
_geom_torsion_site_symmetry_3
_geom_torsion_site_symmetry_4
_geom_torsion_publ_flag
S1 N3 C1 C2 -91.5(3) . . . . ?
S1 N3 C1 C5 149.68(19) . . . . ?
S1 C22 C23 C24 178.1(19) . . . . ?
S1 C22 C27 C26 -175(2) . . . . ?
S1 C28 C29 C30 -178(2) . . . . ?
S1 C28 C33 C32 175(2) . . . . ?
O1 S1 N3 C1 -39.2(2) . . . . ?
O1 S1 N3 C21 172.8(3) . . . . ?
O1 S1 C22 C23 28(3) . . . . ?
O1 S1 C22 C27 -154(2) . . . . ?
O1 S1 C28 C29 22(3) . . . . ?
O1 S1 C28 C33 -156(2) . . . . ?
O2 S1 N3 C1 -168.3(2) . . . . ?
O2 S1 N3 C21 43.6(3) . . . . ?
O2 S1 C22 C23 158(2) . . . . ?
O2 S1 C22 C27 -23(3) . . . . ?
O2 S1 C28 C29 151(2) . . . . ?
O2 S1 C28 C33 -27(3) . . . . ?
O4 C13 C14 C15 0.0(6) . . . . ?
O4 C13 C14 C19 179.1(3) . . . . ?
N1 C4 C5 C1 102.3(2) . . . . ?
N1 C4 C5 C6 -19.9(3) . . . . ?
N2 C8 C9 C10 -177.8(3) . . . . ?
N2 C13 C14 C15 179.6(3) . . . . ?
N2 C13 C14 C19 -1.3(3) . . . . ?
N3 S1 C22 C23 -88(3) . . . . ?
N3 S1 C22 C27 90(3) . . . . ?
N3 S1 C28 C29 -92(3) . . . . ?
N3 S1 C28 C33 90(3) . . . . ?
N3 C1 C2 C3 -168.3(3) . . . . ?
N3 C1 C5 C4 165.9(2) . . . . ?
N3 C1 C5 C6 -81.2(3) . . . . ?
C1 C2 C3 C4 32.8(3) . . . . ?
C1 C2 C3 C36 156.3(3) . . . . ?
C1 C5 C6 C7 74.6(4) . . . . ?
C1 C5 C6 C11 -102.2(3) . . . . ?
C2 C1 C5 C4 38.8(3) . . . . ?
C2 C1 C5 C6 151.7(2) . . . . ?
C2 C3 C4 N1 -122.3(3) . . . . ?
C2 C3 C4 C5 -9.0(3) . . . . ?
C2 C3 C36 O5 12.6(12) . . . . ?
C2 C3 C36 O6 -29.1(8) . . . . ?
C2 C3 C36 O7 -163.9(7) . . . . ?
C2 C3 C36 O8 151.6(5) . . . . ?
C3 C4 C5 C1 -18.2(3) . . . . ?
C3 C4 C5 C6 -140.4(2) . . . . ?
C4 N1 C11 C6 -16.8(3) . . . . ?
C4 N1 C11 C10 166.1(3) . . . . ?
C4 C3 C36 O5 132.3(11) . . . . ?
C4 C3 C36 O6 90.6(7) . . . . ?
C4 C3 C36 O7 -44.2(8) . . . . ?
C4 C3 C36 O8 -88.7(5) . . . . ?
C4 C5 C6 C7 -172.2(3) . . . . ?
C4 C5 C6 C11 11.0(3) . . . . ?
C5 C1 C2 C3 -44.5(3) . . . . ?
C5 C6 C7 C8 -177.0(3) . . . . ?
C5 C6 C11 N1 2.9(3) . . . . ?
C5 C6 C11 C10 -179.7(3) . . . . ?
C6 C7 C8 N2 177.3(3) . . . . ?
C6 C7 C8 C9 -1.5(5) . . . . ?
C7 C6 C11 N1 -174.3(3) . . . . ?
C7 C6 C11 C10 3.1(4) . . . . ?
C7 C8 C9 C10 1.1(5) . . . . ?
C8 N2 C13 O4 0.7(5) . . . . ?
C8 N2 C13 C14 -179.0(3) . . . . ?
C8 N2 C20 O3 2.0(5) . . . . ?
C8 N2 C20 C19 179.9(3) . . . . ?
C8 C9 C10 C11 1.4(5) . . . . ?
C9 C10 C11 N1 173.4(3) . . . . ?
C9 C10 C11 C6 -3.5(4) . . . . ?
C11 N1 C4 C3 137.3(2) . . . . ?
C11 N1 C4 C5 22.8(3) . . . . ?
C11 C6 C7 C8 -0.6(4) . . . . ?
C12 N1 C4 C3 -79.9(3) . . . . ?
C12 N1 C4 C5 165.6(3) . . . . ?
C12 N1 C11 C6 -158.4(3) . . . . ?
C12 N1 C11 C10 24.4(5) . . . . ?
C13 N2 C8 C7 -120.2(3) . . . . ?
C13 N2 C8 C9 58.6(4) . . . . ?
C13 N2 C20 O3 -177.3(3) . . . . ?
C13 N2 C20 C19 0.6(3) . . . . ?
C13 C14 C15 C16 178.4(3) . . . . ?
C13 C14 C19 C18 -177.8(3) . . . . ?
C13 C14 C19 C20 1.6(3) . . . . ?
C14 C15 C16 C17 -0.4(5) . . . . ?
C14 C19 C20 O3 176.4(3) . . . . ?
C14 C19 C20 N2 -1.4(3) . . . . ?
C15 C14 C19 C18 1.4(5) . . . . ?
C15 C14 C19 C20 -179.1(3) . . . . ?
C15 C16 C17 C18 0.7(6) . . . . ?
C16 C17 C18 C19 0.0(5) . . . . ?
C17 C18 C19 C14 -1.1(5) . . . . ?
C17 C18 C19 C20 179.7(3) . . . . ?
C18 C19 C20 O3 -4.2(6) . . . . ?
C18 C19 C20 N2 178.0(3) . . . . ?
C19 C14 C15 C16 -0.7(5) . . . . ?
C20 N2 C8 C7 60.5(4) . . . . ?
C20 N2 C8 C9 -120.6(3) . . . . ?
C20 N2 C13 O4 -180.0(3) . . . . ?
C20 N2 C13 C14 0.4(3) . . . . ?
C21 N3 C1 C2 55.8(4) . . . . ?
C21 N3 C1 C5 -63.0(3) . . . . ?
C22 S1 N3 C1 79.4(8) . . . . ?
C22 S1 N3 C21 -68.6(8) . . . . ?
C22 C23 C24 C25 -2(3) . . . . ?
C23 C22 C27 C26 3(4) . . . . ?
C23 C24 C25 C26 1.2(17) . . . . ?
C23 C24 C25 C34 -178.4(13) . . . . ?
C24 C25 C26 C27 2(2) . . . . ?
C25 C26 C27 C22 -4(3) . . . . ?
C27 C22 C23 C24 0(4) . . . . ?
C28 S1 N3 C1 72.8(9) . . . . ?
C28 S1 N3 C21 -75.3(9) . . . . ?
C28 C29 C30 C31 0(3) . . . . ?
C29 C28 C33 C32 -3(5) . . . . ?
C29 C30 C31 C32 2(2) . . . . ?
C29 C30 C31 C35 178.5(15) . . . . ?
C30 C31 C32 C33 -4(2) . . . . ?
C31 C32 C33 C28 5(3) . . . . ?
C33 C28 C29 C30 0(5) . . . . ?
C34 C25 C26 C27 -178.8(17) . . . . ?
C35 C31 C32 C33 178.9(17) . . . . ?
C36 O7 C37 C38 153.0(11) . . . . ?
C36 O8 C39 C40 161.8(7) . . . . ?
C36 C3 C4 N1 113.3(4) . . . . ?
C36 C3 C4 C5 -133.4(3) . . . . ?
C37 O7 C36 O5 -7.6(13) . . . . ?
C37 O7 C36 C3 169.5(8) . . . . ?
C39 O8 C36 O6 -9.2(12) . . . . ?
C39 O8 C36 C3 169.9(6) . . . . ?

_smtbx_masks_special_details     ?
loop_
_smtbx_masks_void_nr
_smtbx_masks_void_average_x
_smtbx_masks_void_average_y
_smtbx_masks_void_average_z
_smtbx_masks_void_volume
_smtbx_masks_void_count_electrons
_smtbx_masks_void_content
1 0.000 -0.715 0.500 197.3 52.0 '1.2 C4H8O2'
2 0.500 -0.539 0.000 197.3 52.0 '1.2 C4H8O2'

_smtbx_masks_void_probe_radius   1.2
_smtbx_masks_void_truncation_radius 1.2
_shelx_res_file                  
;
TITL PV02-245 in P2(1)/n
    pv02-245i.res
    created by SHELXL-2018/3 at 16:02:43 on 04-Sep-2020
CELL 1.54184 20.096511 5.881037 26.586678 90 98.8704 90
ZERR 4 0.000802 0.00018 0.00096 0 0.0038 0
LATT 1
SYMM 0.5-X,0.5+Y,0.5-Z
SFAC C H N O S
UNIT 124 124 12 24 4
SIMU 0.005 0.01 2 O5 > O8 C36 > C40
DFIX 1.2 0.01 O5 C36 O6 C36
DFIX 1.54 0.01 C39 C40 C38 C37
DFIX 1.43 0.01 O8 C39 O7 C37
SIMU 0.02 0.04 2 C22 > C35
RIGU
SADI S1 C28 S1 C22

L.S. 10
PLAN  30
SIZE 0.538 0.228 0.132
TEMP -133
CONF
LIST 4
ABIN
BOND
WPDB -2
fmap 2
acta
REM <olex2.extras>
REM <HklSrc "%.\\pv02-245i.hkl">
REM </olex2.extras>

WGHT    0.065000    4.456900
EXTI    0.000765
FVAR       3.92275   0.43847   0.50788   0.38682
S1    5    0.595780    0.824171    0.284547    11.00000    0.05696    0.03232 =
         0.03667    0.00045   -0.00660   -0.00036
O1    4    0.595861    0.581691    0.289870    11.00000    0.06646    0.03347 =
         0.05000    0.00532   -0.01263    0.00126
O2    4    0.621647    0.962813    0.327284    11.00000    0.06975    0.04590 =
         0.03674   -0.00339   -0.00537   -0.00783
O3    4    0.326814    0.816407    0.427173    11.00000    0.07456    0.05072 =
         0.03856    0.00807   -0.00629    0.00016
O4    4    0.443727    0.147953    0.428540    11.00000    0.06922    0.05032 =
         0.05983    0.01481   -0.00276    0.00092
PART 1
O5    4    0.398196    0.900866    0.071588    21.00000    0.11085    0.18275 =
         0.05890    0.05141    0.00280   -0.01872
PART 2
O6    4    0.379056    0.966934    0.087592   -21.00000    0.10972    0.14270 =
         0.04803    0.02877    0.01383    0.04035
PART 1
O7    4    0.318407    0.690524    0.076646    21.00000    0.09383    0.13781 =
         0.04631    0.00063   -0.02085   -0.00074
PART 2
O8    4    0.351744    0.573968    0.070381   -21.00000    0.10306    0.13402 =
         0.04481    0.00022   -0.02256   -0.01930
PART 0
N1    3    0.345460    0.431479    0.202981    11.00000    0.05389    0.03574 =
         0.03654   -0.00331   -0.00403   -0.00250
N2    3    0.382625    0.483196    0.414156    11.00000    0.06052    0.04336 =
         0.03561    0.01148   -0.00700   -0.00414
N3    3    0.517433    0.900628    0.266511    11.00000    0.05235    0.02937 =
         0.04350   -0.00120    0.00043   -0.00119
C1    1    0.474043    0.758318    0.229659    11.00000    0.05204    0.03139 =
         0.03659    0.00098    0.00111    0.00114
C2    1    0.470664    0.815744    0.173052    11.00000    0.05870    0.05585 =
         0.03712    0.00357    0.00386    0.00066
C3    1    0.411152    0.671611    0.148089    11.00000    0.06143    0.06333 =
         0.03492   -0.00284    0.00259    0.00000
C4    1    0.361344    0.662288    0.187539    11.00000    0.05303    0.03795 =
         0.03432    0.00141   -0.00267    0.00219
C5    1    0.399772    0.768713    0.237145    11.00000    0.05041    0.03221 =
         0.03313    0.00277   -0.00093    0.00066
C6    1    0.379573    0.620801    0.278314    11.00000    0.04768    0.02925 =
         0.03605    0.00218   -0.00197   -0.00111
C7    1    0.391353    0.643035    0.330304    11.00000    0.05111    0.03349 =
         0.03671    0.00254   -0.00635   -0.00180
C8    1    0.368871    0.471442    0.359770    11.00000    0.05294    0.04004 =
         0.03494    0.00486   -0.00190   -0.00018
C9    1    0.333929    0.284481    0.337342    11.00000    0.05399    0.03726 =
         0.04535    0.00717   -0.00069   -0.00260
C10   1    0.321487    0.262175    0.284592    11.00000    0.05069    0.03191 =
         0.04773   -0.00153   -0.00013   -0.00540
C11   1    0.346091    0.428307    0.255039    11.00000    0.04650    0.03079 =
         0.03591   -0.00120   -0.00230    0.00251
C12   1    0.295566    0.300874    0.169023    11.00000    0.05867    0.03994 =
         0.04447   -0.00926   -0.00949    0.00230
C13   1    0.419587    0.315665    0.444701    11.00000    0.05832    0.04134 =
         0.05140    0.01598   -0.00645   -0.00666
C14   1    0.420720    0.391962    0.498045    11.00000    0.05653    0.05432 =
         0.04389    0.01798   -0.00872   -0.01474
C15   1    0.449782    0.290760    0.543390    11.00000    0.06211    0.06353 =
         0.05198    0.02614   -0.00856   -0.00981
C16   1    0.444083    0.405871    0.587990    11.00000    0.07134    0.08133 =
         0.04143    0.02530   -0.01351   -0.02115
C17   1    0.411585    0.611298    0.587574    11.00000    0.07304    0.08239 =
         0.03889    0.01024   -0.00914   -0.02319
C18   1    0.381867    0.713768    0.541962    11.00000    0.06796    0.06252 =
         0.03738    0.00661   -0.00782   -0.01698
C19   1    0.387126    0.596984    0.497820    11.00000    0.05979    0.05412 =
         0.03653    0.01262   -0.00934   -0.01465
C20   1    0.361081    0.657234    0.443532    11.00000    0.05914    0.04660 =
         0.03497    0.00972   -0.00653   -0.01126
C21   1    0.505347    1.146349    0.264948    11.00000    0.06220    0.02871 =
         0.09249   -0.00918   -0.00167    0.00090
AFIX 127
H21A  2    0.502211    1.201344    0.299298    41.00000   -1.20000
H21B  2    0.463120    1.178752    0.242341    41.00000   -1.20000
H21C  2    0.542624    1.223336    0.252157    41.00000   -1.20000
H21D  2    0.503093    1.200944    0.229899   -41.00000   -1.20000
H21E  2    0.542184    1.223536    0.286857   -41.00000   -1.20000
H21F  2    0.462680    1.178952    0.277040   -41.00000   -1.20000
AFIX   0
PART 1
C22   1    0.641794    0.905915    0.236099    31.00000    0.04391    0.03252 =
         0.04140   -0.01207   -0.00545    0.00329
C23   1    0.647278    0.755293    0.193779    31.00000    0.05072    0.03750 =
         0.04544   -0.00855   -0.00262    0.00068
AFIX  43
H23   2    0.626844    0.609418    0.193025    31.00000   -1.20000
AFIX   0
C24   1    0.680983    0.816520    0.154828    31.00000    0.05223    0.04923 =
         0.04681   -0.01104    0.00193    0.00486
AFIX  43
H24   2    0.684492    0.711064    0.128297    31.00000   -1.20000
AFIX   0
C25   1    0.710271    1.031373    0.153471    31.00000    0.04254    0.05015 =
         0.04593   -0.00378   -0.00428    0.00458
C26   1    0.705038    1.179265    0.193598    31.00000    0.04176    0.04641 =
         0.04746   -0.00253   -0.00183    0.00046
AFIX  43
H26   2    0.723536    1.327710    0.192978    31.00000   -1.20000
AFIX   0
C27   1    0.674544    1.118274    0.233272    31.00000    0.03278    0.03876 =
         0.04878   -0.00416   -0.00306   -0.00693
AFIX  43
H27   2    0.674993    1.222376    0.260645    31.00000   -1.20000
AFIX   0
PART 2
C28   1    0.641034    0.873098    0.234360   -31.00000    0.05002    0.03858 =
         0.04088   -0.00279   -0.00998    0.00220
C29   1    0.646136    0.704888    0.201346   -31.00000    0.06215    0.03816 =
         0.04007    0.00150   -0.00210   -0.00032
AFIX  43
H29   2    0.624529    0.562658    0.203978   -31.00000   -1.20000
AFIX   0
C30   1    0.683547    0.745909    0.163846   -31.00000    0.06860    0.04975 =
         0.04034    0.00258    0.00177    0.00164
AFIX  43
H30   2    0.687905    0.630024    0.139674   -31.00000   -1.20000
AFIX   0
C31   1    0.715859    0.955139    0.159980   -31.00000    0.05975    0.05630 =
         0.04517    0.00589    0.00033   -0.00348
C32   1    0.710609    1.121420    0.196296   -31.00000    0.05185    0.04813 =
         0.05564    0.00685    0.00200   -0.00986
AFIX  43
H32   2    0.734540    1.260449    0.195684   -31.00000   -1.20000
AFIX   0
C33   1    0.668352    1.082174    0.235300   -31.00000    0.05666    0.04524 =
         0.03427    0.00183   -0.00376   -0.00324
AFIX  43
H33   2    0.660720    1.194789    0.259385   -31.00000   -1.20000
AFIX   0
PART 1
C34   1    0.745850    1.099102    0.109390    31.00000    0.04977    0.08825 =
         0.05725   -0.01062    0.00959    0.00088
AFIX 137
H34A  2    0.792573    1.140584    0.122374    31.00000   -1.50000
H34B  2    0.722692    1.229437    0.091579    31.00000   -1.50000
H34C  2    0.745266    0.971032    0.085743    31.00000   -1.50000
AFIX   0
PART 2
C35   1    0.759066    1.000056    0.119055   -31.00000    0.08655    0.10566 =
         0.06083    0.00926    0.01009   -0.01502
AFIX 137
H35A  2    0.794495    0.884469    0.120989   -31.00000   -1.50000
H35B  2    0.779652    1.150989    0.124220   -31.00000   -1.50000
H35C  2    0.730977    0.993741    0.085505   -31.00000   -1.50000
AFIX   0
PART 0
C36   1    0.378554    0.760253    0.097472    11.00000    0.08770    0.13941 =
         0.03984    0.01739   -0.00377   -0.01142
PART 1
C37   1    0.286379    0.819618    0.031233    21.00000    0.10897    0.14325 =
         0.05013    0.00838   -0.01692    0.00084
AFIX  23
H37A  2    0.260471    0.951211    0.041053    21.00000   -1.20000
H37B  2    0.320281    0.873667    0.010638    21.00000   -1.20000
AFIX   0
C38   1    0.241661    0.646975    0.003639    21.00000    0.11807    0.15517 =
         0.07385    0.01746   -0.01405   -0.01892
AFIX 137
H38A  2    0.268448    0.540387   -0.013302    21.00000   -1.50000
H38B  2    0.208416    0.721813   -0.021874    21.00000   -1.50000
H38C  2    0.218392    0.563961    0.027750    21.00000   -1.50000
AFIX   0
PART 2
C39   1    0.307472    0.629047    0.022911   -21.00000    0.11045    0.13962 =
         0.04590    0.00278   -0.02341   -0.01777
AFIX  23
H39A  2    0.326613    0.752497    0.004249   -21.00000   -1.20000
H39B  2    0.262129    0.674511    0.029401   -21.00000   -1.20000
AFIX   0
C40   1    0.305015    0.408621   -0.005827   -21.00000    0.11018    0.15878 =
         0.05191   -0.00598   -0.00489   -0.04388
AFIX 137
H40A  2    0.288991    0.287478    0.014608   -21.00000   -1.50000
H40B  2    0.350203    0.370829   -0.012802   -21.00000   -1.50000
H40C  2    0.274248    0.423705   -0.038041   -21.00000   -1.50000
AFIX   0
PART 0
H16   2    0.463376    0.319661    0.621705    11.00000    0.06501
H15   2    0.472727    0.154933    0.543644    11.00000    0.06219
H18   2    0.356101    0.869105    0.540749    11.00000    0.05961
H17   2    0.410021    0.697278    0.622496    11.00000    0.08740
H9    2    0.322979    0.163754    0.356447    11.00000    0.04703
H7    2    0.413716    0.774621    0.346516    11.00000    0.04218
H12A  2    0.306921    0.313517    0.134237    11.00000    0.05653
H12B  2    0.298609    0.138113    0.176399    11.00000    0.07656
H10   2    0.297008    0.144022    0.268798    11.00000    0.04785
H12C  2    0.253917    0.368399    0.165962    11.00000    0.04877
H1    2    0.490082    0.598645    0.236082    11.00000    0.03260
H3    2    0.421063    0.509139    0.139340    11.00000    0.06355
H5    2    0.389027    0.930659    0.239765    11.00000    0.02858
H4    2    0.319287    0.748608    0.175138    11.00000    0.03585
H2A   2    0.459558    0.988952    0.167486    11.00000    0.05862
H2B   2    0.513546    0.764196    0.161555    11.00000    0.06935
HKLF 4


REM  PV02-245 in P2(1)/n
REM wR2 = 0.1849, GooF = S = 1.074, Restrained GooF = 1.058 for all data
REM R1 = 0.0753 for 6031 Fo > 4sig(Fo) and 0.0780 for all 6437 data
REM 542 parameters refined using 731 restraints

END

WGHT      0.0652      4.4571

REM Highest difference peak  0.627,  deepest hole -0.615,  1-sigma level  0.057
Q1    1   0.4184  0.7388  0.0639  11.00000  0.05    0.46
Q2    1   0.3118  0.6119  0.0911  11.00000  0.05    0.42
Q3    1   0.3802  0.2772 -0.0188  11.00000  0.05    0.39
Q4    1   0.3378  0.7462  0.0712  11.00000  0.05    0.39
Q5    1   0.3227  0.5724  0.0191  11.00000  0.05    0.35
Q6    1   0.5595  0.8209  0.2817  11.00000  0.05    0.34
Q7    1   0.4011  1.0661  0.0976  11.00000  0.05    0.29
Q8    1   0.5620  0.5782  0.2906  11.00000  0.05    0.26
Q9    1   0.2931  0.8164  0.0162  11.00000  0.05    0.24
Q10   1   0.5960  0.6390  0.2673  11.00000  0.05    0.22
Q11   1   0.4220  0.2974  0.4755  11.00000  0.05    0.21
Q12   1   0.3768  0.7470  0.2129  11.00000  0.05    0.21
Q13   1   0.5364  1.2216  0.2248  11.00000  0.05    0.21
Q14   1   0.1436  0.6490 -0.0365  11.00000  0.05    0.20
Q15   1   0.6048  0.8615  0.2556  11.00000  0.05    0.19
Q16   1   0.5834  1.0014  0.3010  11.00000  0.05    0.19
Q17   1   0.3662  0.6435  0.4748  11.00000  0.05    0.19
Q18   1   0.5822  1.2758  0.2877  11.00000  0.05    0.19
Q19   1   0.3796  0.6605  0.3028  11.00000  0.05    0.19
Q20   1   0.5000  0.5000  0.0000  10.50000  0.05    0.19
Q21   1   0.5883  0.4430  0.2685  11.00000  0.05    0.19
Q22   1   0.3845  0.7380  0.2616  11.00000  0.05    0.18
Q23   1   0.4168 -0.0410  0.4628  11.00000  0.05    0.18
Q24   1   0.5857  1.1356  0.3172  11.00000  0.05    0.18
Q25   1   0.4033  0.1629  0.5635  11.00000  0.05    0.17
Q26   1   0.4461  0.0798  0.4003  11.00000  0.05    0.17
Q27   1   0.3600  0.5295  0.2697  11.00000  0.05    0.17
Q28   1   0.2829  0.1140  0.1966  11.00000  0.05    0.16
Q29   1   0.3961  1.0442  0.5014  11.00000  0.05    0.16
Q30   1   0.3821  0.5876  0.5233  11.00000  0.05    0.16
;
_shelx_res_checksum              96602
_shelx_fab_file                  
;
-25 0 3 -0.3203 -0.0059
-25 0 5 -0.1186 -0.0115
-25 0 7 -0.0052 -0.0037
-24 0 -4 -0.3130 0.0310
-24 0 -2 0.0766 -0.0180
-24 0 0 0.7844 -0.0170
-24 0 2 0.7837 0.0017
-24 0 4 0.3383 0.0101
-24 0 6 0.2020 0.0077
-24 0 8 -0.0503 0.0001
-24 0 10 0.1588 -0.0043
-24 0 12 0.5975 -0.0042
-24 0 14 0.3146 0.0003
-24 1 -3 -0.1411 -0.0055
-24 1 -2 -0.1461 0.0048
-24 1 -1 -0.1923 -0.0077
-24 1 0 0.0741 0.0039
-24 1 1 -0.1685 -0.0101
-24 1 2 0.0803 -0.0160
-24 1 3 -0.1391 -0.0047
-24 1 4 0.0236 -0.0033
-24 1 5 -0.3549 -0.0003
-24 1 6 -0.3168 0.0145
-24 1 7 -0.6139 -0.0057
-24 1 8 -0.2893 0.0125
-24 1 9 -0.6027 -0.0060
-24 1 10 0.1171 -0.0029
-24 1 11 -0.4701 0.0001
-24 1 12 -0.1239 -0.0019
-24 1 13 -0.2043 0.0006
-24 2 1 -0.1884 -0.0034
-24 2 2 -0.1038 0.0021
-24 2 3 -0.2400 0.0011
-24 2 4 -0.2913 0.0033
-24 2 5 -0.1821 0.0063
-24 2 6 0.0332 0.0027
-24 2 7 -0.0281 -0.0036
-23 0 -7 0.1414 -0.0166
-23 0 -5 0.4161 -0.0428
-23 0 -3 0.0432 0.0075
-23 0 -1 -0.9200 0.0212
-23 0 1 -1.2317 0.0025
-23 0 3 -0.5496 -0.0044
-23 0 5 -0.2884 -0.0070
-23 0 7 -0.2023 -0.0038
-23 0 9 -0.2181 -0.0002
-23 0 11 -0.7872 0.0004
-23 0 13 -0.7583 -0.0020
-23 0 15 -0.4128 -0.0003
-23 0 17 -0.4069 -0.0048
-23 1 -7 0.5165 -0.0487
-23 1 -6 -0.0382 0.0097
-23 1 -5 0.5721 0.0096
-23 1 -4 0.1283 0.0064
-23 1 -3 0.1879 0.0064
-23 1 -2 0.2214 0.0042
-23 1 -1 -0.2004 -0.0095
-23 1 0 0.2046 0.0065
-23 1 1 -0.1711 0.0103
-23 1 2 0.1923 0.0038
-23 1 3 -0.1357 0.0044
-23 1 4 0.3631 -0.0010
-23 1 5 0.0623 -0.0127
-23 1 6 0.6621 0.0023
-23 1 7 0.2661 -0.0131
-23 1 8 0.7587 0.0075
-23 1 9 -0.1844 -0.0001
-23 1 10 0.6757 0.0010
-23 1 11 -0.2061 0.0049
-23 1 12 0.4365 -0.0018
-23 1 13 0.0920 -0.0060
-23 1 14 0.0231 -0.0048
-23 1 15 -0.2240 -0.0131
-23 1 16 -0.0289 -0.0112
-23 1 17 -0.2462 -0.0202
-23 2 -5 -0.0621 0.0012
-23 2 -4 -0.0946 0.0107
-23 2 -3 -0.1371 0.0005
-23 2 -2 0.0106 0.0162
-23 2 -1 0.1024 0.0197
-23 2 0 0.3246 0.0036
-23 2 1 0.2984 0.0015
-23 2 2 0.3829 0.0020
-23 2 3 0.4090 -0.0052
-23 2 4 0.2374 -0.0028
-23 2 5 0.2248 0.0002
-23 2 6 0.0436 -0.0010
-23 2 7 -0.4077 -0.0020
-23 2 8 0.0228 0.0123
-23 2 9 -0.2491 0.0095
-23 2 10 0.1977 0.0107
-23 2 11 0.4183 0.0094
-23 2 12 0.1898 -0.0016
-23 2 13 0.2463 -0.0048
-23 2 14 0.0517 -0.0123
-23 3 3 -0.2859 0.0068
-23 3 4 -0.1892 -0.0103
-23 3 5 -0.3217 -0.0071
-22 0 -10 0.2859 -0.0148
-22 0 -8 -0.0134 -0.0070
-22 0 -6 -0.4478 0.0408
-22 0 -4 -0.2482 0.0077
-22 0 -2 0.7754 -0.0230
-22 0 0 1.4953 -0.0058
-22 0 2 0.7509 -0.0006
-22 0 4 0.1746 0.0011
-22 0 6 0.4095 0.0041
-22 0 8 0.4977 0.0031
-22 0 10 1.0042 0.0027
-22 0 12 1.2902 0.0046
-22 0 14 0.8253 0.0020
-22 0 16 0.5733 0.0003
-22 0 18 0.2855 0.0145
-22 1 -10 0.1083 0.0258
-22 1 -9 0.0477 0.0223
-22 1 -8 -0.3923 0.0546
-22 1 -7 0.1525 -0.0058
-22 1 -6 -0.6081 0.0006
-22 1 -5 0.0041 -0.0072
-22 1 -4 -0.2640 -0.0180
-22 1 -3 -0.1865 -0.0011
-22 1 -2 0.3138 0.0094
-22 1 -1 -0.2075 -0.0024
-22 1 0 0.3759 -0.0031
-22 1 1 -0.1929 -0.0011
-22 1 2 0.2891 -0.0058
-22 1 3 -0.2922 0.0021
-22 1 4 0.3566 0.0103
-22 1 5 -0.5400 0.0013
-22 1 6 0.0820 0.0116
-22 1 7 -0.7356 -0.0061
-22 1 8 0.2667 0.0028
-22 1 9 -0.7720 -0.0032
-22 1 10 0.5273 -0.0046
-22 1 11 -0.6546 0.0032
-22 1 12 0.1022 0.0020
-22 1 13 -0.2326 0.0029
-22 1 14 0.1138 0.0071
-22 1 15 0.0858 0.0086
-22 1 16 0.1949 0.0152
-22 1 17 -0.1401 0.0057
-22 1 18 -0.2011 0.0206
-22 1 19 -0.2824 -0.0016
-22 2 -9 -0.4087 -0.0359
-22 2 -8 -0.2347 -0.0279
-22 2 -7 -0.2652 -0.0085
-22 2 -6 -0.1037 -0.0074
-22 2 -5 -0.0364 0.0000
-22 2 -4 0.0875 0.0103
-22 2 -3 -0.0354 -0.0143
-22 2 -2 -0.1395 -0.0142
-22 2 -1 -0.3424 -0.0050
-22 2 0 -0.4651 -0.0067
-22 2 1 -0.4683 -0.0014
-22 2 2 -0.4742 0.0076
-22 2 3 -0.3254 -0.0032
-22 2 4 -0.3662 -0.0020
-22 2 5 -0.1328 0.0030
-22 2 6 0.1553 0.0016
-22 2 7 -0.0717 -0.0078
-22 2 8 0.4027 -0.0048
-22 2 9 -0.2490 -0.0118
-22 2 10 -0.2430 -0.0113
-22 2 11 -0.2729 0.0025
-22 2 12 -0.2356 0.0009
-22 2 13 -0.0143 0.0138
-22 2 14 0.1005 0.0117
-22 2 15 0.0704 0.0135
-22 2 16 -0.2461 0.0173
-22 2 17 -0.0567 0.0093
-22 3 -3 -0.2108 0.0036
-22 3 -2 -0.1585 0.0047
-22 3 -1 0.0987 0.0063
-22 3 0 0.2343 0.0032
-22 3 1 0.5610 -0.0238
-22 3 2 0.4406 -0.0087
-22 3 3 0.2851 0.0024
-22 3 4 0.3208 0.0048
-22 3 5 -0.2603 0.0151
-22 3 6 0.3408 0.0052
-22 3 7 -0.4274 -0.0003
-22 3 8 0.0256 -0.0076
-22 3 9 -0.1381 0.0166
-22 3 10 -0.1929 0.0012
-22 3 11 0.0815 0.0178
-22 3 12 0.0352 0.0072
-22 3 13 -0.1162 -0.0073
-22 3 14 -0.0058 0.0011
-21 0 -13 0.0004 -0.0260
-21 0 -11 -0.2352 0.0034
-21 0 -9 -0.1222 0.0228
-21 0 -7 0.3890 -0.0230
-21 0 -5 0.4519 -0.0207
-21 0 -3 -0.3785 0.0191
-21 0 -1 -1.4315 0.0086
-21 0 1 -0.9318 0.0009
-21 0 3 0.0701 0.0054
-21 0 5 -0.3372 0.0003
-21 0 7 -0.8570 -0.0025
-21 0 9 -1.2599 -0.0029
-21 0 11 -1.7517 -0.0050
-21 0 13 -1.3455 -0.0050
-21 0 15 -0.6873 0.0014
-21 0 17 -0.2341 -0.0070
-21 0 19 0.2069 -0.0140
-21 0 21 0.3456 0.0050
-21 1 -13 -0.1348 0.0434
-21 1 -12 0.0986 -0.0401
-21 1 -11 -0.2701 -0.0070
-21 1 -10 -0.0060 -0.0275
-21 1 -9 0.1485 -0.0469
-21 1 -8 -0.2084 0.0010
-21 1 -7 0.5028 -0.0134
-21 1 -6 -0.1966 0.0077
-21 1 -5 0.3279 0.0232
-21 1 -4 0.0571 -0.0008
-21 1 -3 -0.3260 -0.0032
-21 1 -2 0.1866 -0.0005
-21 1 -1 -0.6235 -0.0036
-21 1 0 0.1707 -0.0011
-21 1 1 -0.4680 0.0070
-21 1 2 0.1658 -0.0031
-21 1 3 -0.7240 -0.0060
-21 1 4 0.2752 -0.0035
-21 1 5 -0.6669 -0.0080
-21 1 6 0.5101 0.0022
-21 1 7 -0.4744 -0.0035
-21 1 8 0.7241 0.0044
-21 1 9 -0.7550 0.0020
-21 1 10 0.8084 -0.0033
-21 1 11 -0.4037 -0.0012
-21 1 12 0.5474 -0.0028
-21 1 13 0.0300 -0.0034
-21 1 14 0.0683 -0.0035
-21 1 15 0.0608 -0.0048
-21 1 16 0.0083 -0.0049
-21 1 17 0.4092 -0.0162
-21 1 18 0.1584 0.0033
-21 1 19 0.5708 -0.0068
-21 1 20 -0.0890 -0.0014
-21 1 21 0.2948 0.0029
-21 1 22 -0.3355 -0.0095
-21 2 -11 -0.1455 -0.0089
-21 2 -10 0.4550 0.0344
-21 2 -9 0.1281 0.0197
-21 2 -8 0.2707 0.0136
-21 2 -7 0.2223 0.0142
-21 2 -6 0.0925 -0.0087
-21 2 -5 0.0468 -0.0150
-21 2 -4 0.0490 0.0059
-21 2 -3 0.0988 0.0029
-21 2 -2 0.2618 0.0075
-21 2 -1 0.4835 0.0110
-21 2 0 0.4240 -0.0012
-21 2 1 0.4789 -0.0079
-21 2 2 0.3813 0.0063
-21 2 3 0.2959 0.0009
-21 2 4 0.2958 -0.0009
-21 2 5 0.0434 0.0010
-21 2 6 0.2170 0.0011
-21 2 7 -0.3981 -0.0002
-21 2 8 0.3122 0.0122
-21 2 9 -0.0589 0.0104
-21 2 10 0.3766 0.0002
-21 2 11 0.1548 0.0036
-21 2 12 0.0375 -0.0125
-21 2 13 -0.3821 -0.0054
-21 2 14 -0.2640 -0.0127
-21 2 15 -0.1626 -0.0141
-21 2 16 -0.1557 -0.0103
-21 2 17 0.2242 -0.0121
-21 2 18 0.0491 -0.0141
-21 2 19 0.0813 0.0050
-21 3 -8 -0.0499 0.0288
-21 3 -7 -0.3011 -0.0054
-21 3 -6 -0.1585 0.0401
-21 3 -5 -0.1759 0.0038
-21 3 -4 0.1583 0.0095
-21 3 -3 0.2038 0.0004
-21 3 -2 0.0433 -0.0188
-21 3 -1 -0.0370 -0.0053
-21 3 0 -0.4575 0.0160
-21 3 1 -0.4825 0.0074
-21 3 2 -0.2746 0.0133
-21 3 3 -0.3268 -0.0002
-21 3 4 0.2780 -0.0203
-21 3 5 -0.2349 -0.0086
-21 3 6 0.5255 -0.0039
-21 3 7 -0.0844 0.0052
-21 3 8 0.3930 -0.0062
-21 3 9 0.2882 0.0027
-21 3 10 0.1028 -0.0212
-21 3 11 0.1155 -0.0047
-21 3 12 0.1858 0.0017
-21 3 13 0.0441 -0.0016
-21 3 14 0.5157 0.0175
-21 3 15 0.2250 0.0014
-21 3 16 0.6234 0.0195
-21 3 17 0.1458 0.0039
-21 4 2 0.1977 -0.0087
-21 4 3 -0.1891 -0.0016
-21 4 4 0.0999 -0.0012
-21 4 5 -0.4829 0.0036
-21 4 6 -0.0484 0.0044
-21 4 7 -0.3963 -0.0090
-20 0 -14 0.0269 0.0161
-20 0 -12 0.1852 -0.0010
-20 0 -10 0.2461 -0.0237
-20 0 -8 -0.2560 -0.0021
-20 0 -6 -0.5778 0.0229
-20 0 -4 -0.1157 -0.0091
-20 0 -2 1.0211 -0.0102
-20 0 0 1.0343 0.0030
-20 0 2 -0.2524 -0.0065
-20 0 4 -0.0740 -0.0065
-20 0 6 1.0136 -0.0015
-20 0 8 1.4912 0.0001
-20 0 10 1.9902 0.0018
-20 0 12 1.8135 0.0055
-20 0 14 0.8311 0.0010
-20 0 16 -0.0044 0.0002
-20 0 18 -0.4207 0.0099
-20 0 20 -0.3708 -0.0018
-20 0 22 -0.0375 -0.0178
-20 0 24 0.5379 -0.0152
-20 1 -15 -0.1874 0.0311
-20 1 -14 0.0602 -0.0540
-20 1 -13 -0.1666 0.0362
-20 1 -12 0.3784 -0.0055
-20 1 -11 -0.0739 0.0248
-20 1 -10 0.1161 0.0296
-20 1 -9 0.1497 0.0019
-20 1 -8 -0.3035 0.0202
-20 1 -7 0.3195 -0.0072
-20 1 -6 -0.3157 -0.0186
-20 1 -5 0.1322 0.0013
-20 1 -4 0.2298 -0.0048
-20 1 -3 -0.1345 0.0016
-20 1 -2 0.7847 0.0071
-20 1 -1 -0.1780 0.0009
-20 1 0 0.6563 -0.0070
-20 1 1 -0.0593 0.0033
-20 1 2 0.8680 0.0003
-20 1 3 0.0361 0.0036
-20 1 4 1.1858 0.0030
-20 1 5 -0.1468 0.0015
-20 1 6 0.8133 0.0010
-20 1 7 -0.5574 -0.0030
-20 1 8 0.8651 0.0006
-20 1 9 -0.8989 0.0021
-20 1 10 0.7435 0.0022
-20 1 11 -0.9028 0.0040
-20 1 12 -0.0290 0.0046
-20 1 13 -0.4633 -0.0005
-20 1 14 -0.4525 -0.0028
-20 1 15 -0.0862 0.0018
-20 1 16 -0.7478 0.0051
-20 1 17 -0.0556 -0.0028
-20 1 18 -0.7787 0.0073
-20 1 19 0.1299 -0.0030
-20 1 20 -0.3755 -0.0036
-20 1 21 0.3725 0.0077
-20 1 22 0.1054 0.0055
-20 1 23 0.2627 0.0036
-20 1 24 0.3210 0.0052
-20 2 -14 0.3901 0.0338
-20 2 -13 -0.4786 -0.0284
-20 2 -12 0.3521 0.0156
-20 2 -11 -0.4438 -0.0256
-20 2 -10 0.0594 -0.0090
-20 2 -9 -0.1847 -0.0147
-20 2 -8 -0.1967 -0.0168
-20 2 -7 -0.0173 0.0102
-20 2 -6 -0.1854 0.0114
-20 2 -5 -0.0267 0.0059
-20 2 -4 -0.0685 0.0084
-20 2 -3 -0.1648 -0.0082
-20 2 -2 -0.3229 -0.0114
-20 2 -1 -0.2756 0.0019
-20 2 0 -0.3945 0.0047
-20 2 1 -0.3311 -0.0039
-20 2 2 -0.0631 0.0020
-20 2 3 -0.4542 -0.0030
-20 2 4 0.0188 -0.0039
-20 2 5 -0.4475 0.0048
-20 2 6 0.3248 0.0034
-20 2 7 -0.3843 -0.0094
-20 2 8 0.3668 -0.0066
-20 2 9 -0.4330 -0.0059
-20 2 10 0.0236 -0.0059
-20 2 11 -0.1413 0.0085
-20 2 12 0.5014 -0.0006
-20 2 13 0.3928 0.0079
-20 2 14 0.6285 0.0049
-20 2 15 0.4593 0.0086
-20 2 16 0.0378 0.0128
-20 2 17 0.1352 0.0143
-20 2 18 -0.0599 0.0010
-20 2 19 -0.1909 0.0129
-20 2 20 -0.0140 -0.0079
-20 2 21 -0.4394 -0.0060
-20 3 -10 0.1132 0.0068
-20 3 -9 -0.1759 -0.0221
-20 3 -8 0.1206 0.0048
-20 3 -7 0.0855 -0.0302
-20 3 -6 0.1451 -0.0016
-20 3 -5 -0.0855 -0.0177
-20 3 -4 -0.1523 -0.0043
-20 3 -3 -0.1618 0.0179
-20 3 -2 -0.1945 0.0045
-20 3 -1 0.2474 0.0008
-20 3 0 0.3201 -0.0036
-20 3 1 0.1548 -0.0245
-20 3 2 0.3326 -0.0039
-20 3 3 -0.3414 0.0124
-20 3 4 0.0595 0.0082
-20 3 5 -0.5305 0.0123
-20 3 6 0.0236 -0.0021
-20 3 7 -0.5707 -0.0042
-20 3 8 -0.3376 -0.0053
-20 3 9 -0.3955 0.0154
-20 3 10 -0.3424 0.0014
-20 3 11 -0.2482 0.0046
-20 3 12 -0.0825 -0.0008
-20 3 13 -0.5164 -0.0157
-20 3 14 -0.3259 0.0004
-20 3 15 -0.7509 -0.0161
-20 3 16 -0.3363 -0.0017
-20 3 17 -0.5680 -0.0270
-20 3 18 -0.2607 -0.0048
-20 3 19 -0.0975 -0.0261
-20 4 -5 0.0371 -0.0210
-20 4 -4 -0.4605 0.0090
-20 4 -3 0.3905 0.0076
-20 4 -2 -0.0775 -0.0110
-20 4 -1 0.4107 -0.0208
-20 4 0 0.3231 0.0025
-20 4 1 -0.0234 -0.0032
-20 4 2 0.2972 0.0071
-20 4 3 0.0365 0.0121
-20 4 4 0.4320 -0.0044
-20 4 5 0.1151 -0.0083
-20 4 6 0.4226 0.0064
-20 4 7 -0.1059 0.0227
-20 4 8 0.0997 0.0057
-20 4 9 -0.3000 0.0348
-20 4 10 0.2082 -0.0081
-20 4 11 -0.4217 -0.0024
-20 4 12 0.3496 -0.0053
-20 4 13 -0.2171 -0.0151
-19 0 -17 -0.3399 -0.1112
-19 0 -15 -0.1233 -0.0130
-19 0 -13 -0.1921 0.0135
-19 0 -11 -0.3716 0.0141
-19 0 -9 0.0660 0.0190
-19 0 -7 0.5951 -0.0111
-19 0 -5 0.5157 -0.0022
-19 0 -3 -0.4163 0.0084
-19 0 -1 -0.9813 -0.0073
-19 0 1 0.2072 0.0005
-19 0 3 0.6164 0.0092
-19 0 5 -0.7638 0.0062
-19 0 7 -1.5732 0.0035
-19 0 9 -1.9559 0.0030
-19 0 13 -1.0364 -0.0035
-19 0 15 0.2451 0.0016
-19 0 17 0.8144 -0.0033
-19 0 19 0.4452 -0.0009
-19 0 21 -0.0485 0.0143
-19 0 23 -0.4008 0.0160
-19 0 25 -0.5433 0.0053
-19 1 -17 0.1801 0.0755
-19 1 -16 0.2533 -0.0265
-19 1 -15 -0.0467 0.0574
-19 1 -14 0.2760 -0.0277
-19 1 -13 -0.4641 0.0085
-19 1 -12 0.1878 -0.0144
-19 1 -11 -0.3490 -0.0127
-19 1 -10 0.0127 -0.0001
-19 1 -9 0.1089 -0.0153
-19 1 -8 -0.2621 0.0053
-19 1 -7 0.2241 0.0082
-19 1 -6 -0.2643 -0.0018
-19 1 -5 -0.1153 0.0081
-19 1 -4 0.0558 -0.0018
-19 1 -3 -0.7696 -0.0070
-19 1 -2 0.2390 0.0017
-19 1 -1 -0.8026 0.0054
-19 1 0 0.0665 -0.0018
-19 1 1 -0.7716 0.0046
-19 1 2 -0.2568 -0.0022
-19 1 3 -1.3219 0.0020
-19 1 4 -0.2196 -0.0025
-19 1 5 -1.1156 0.0039
-19 1 6 0.3550 -0.0000
-19 1 7 -0.8694 -0.0014
-19 1 8 0.9834 -0.0007
-19 1 9 -0.9922 -0.0029
-19 1 10 1.2558 -0.0048
-19 1 11 -0.2151 -0.0074
-19 1 12 1.0099 0.0010
-19 1 13 0.7529 0.0021
-19 1 14 0.4526 0.0020
-19 1 15 1.2175 0.0061
-19 1 16 0.1000 0.0012
-19 1 17 1.0549 -0.0037
-19 1 18 -0.1163 0.0044
-19 1 19 0.3825 0.0024
-19 1 20 -0.3008 -0.0033
-19 1 21 -0.1027 -0.0017
-19 1 22 -0.1715 -0.0045
-19 1 23 -0.3193 -0.0048
-19 1 24 -0.0238 0.0030
-19 1 25 0.0063 0.0111
-19 2 -15 -0.5430 -0.0320
-19 2 -14 0.4464 0.0266
-19 2 -13 -0.5263 -0.0141
-19 2 -12 0.3980 0.0160
-19 2 -11 -0.1977 0.0026
-19 2 -10 0.0771 0.0080
-19 2 -9 0.0690 0.0137
-19 2 -8 -0.1571 -0.0058
-19 2 -7 0.1912 -0.0035
-19 2 -6 -0.0657 -0.0136
-19 2 -5 0.0759 -0.0137
-19 2 -4 0.1162 0.0042
-19 2 -3 0.0805 0.0073
-19 2 -2 0.1433 0.0008
-19 2 -1 0.1999 0.0004
-19 2 0 0.1784 -0.0015
-19 2 1 -0.2064 -0.0043
-19 2 2 0.4963 0.0045
-19 2 3 -0.3682 0.0054
-19 2 4 0.6773 -0.0072
-19 2 5 -0.3699 -0.0039
-19 2 6 0.4544 0.0029
-19 2 7 -0.5954 0.0015
-19 2 8 0.3621 0.0112
-19 2 9 -0.2908 0.0057
-19 2 10 0.2407 -0.0028
-19 2 11 -0.4459 0.0020
-19 2 12 -0.3474 -0.0018
-19 2 13 -0.8871 0.0045
-19 2 14 -0.7130 -0.0025
-19 2 15 -0.4305 -0.0067
-19 2 16 -0.4006 -0.0137
-19 2 17 -0.0910 -0.0061
-19 2 18 0.1024 -0.0143
-19 2 19 -0.0128 0.0038
-19 2 20 0.4683 0.0009
-19 2 21 0.0724 0.0035
-19 2 22 0.4523 0.0159
-19 2 23 -0.0575 0.0048
-19 3 -12 0.4828 -0.0368
-19 3 -11 -0.1382 -0.0058
-19 3 -10 0.3500 0.0155
-19 3 -9 0.0101 -0.0026
-19 3 -8 0.0511 0.0208
-19 3 -7 0.0297 0.0005
-19 3 -6 0.0469 0.0134
-19 3 -5 0.1052 0.0051
-19 3 -4 0.2150 -0.0078
-19 3 -3 0.3095 -0.0020
-19 3 -2 -0.0433 -0.0141
-19 3 -1 -0.0106 -0.0007
-19 3 0 -0.0168 0.0219
-19 3 1 -0.2749 0.0053
-19 3 2 0.4467 0.0040
-19 3 3 0.0598 -0.0050
-19 3 4 0.5317 -0.0173
-19 3 5 0.1408 -0.0002
-19 3 6 0.6348 0.0078
-19 3 7 0.3519 0.0060
-19 3 8 0.7513 -0.0024
-19 3 9 0.5547 0.0002
-19 3 10 0.4277 -0.0075
-19 3 11 0.1716 0.0040
-19 3 12 0.3639 0.0117
-19 3 13 0.2386 0.0010
-19 3 14 0.7100 0.0096
-19 3 15 0.4115 -0.0019
-19 3 16 0.7196 0.0179
-19 3 17 0.2006 0.0043
-19 3 18 0.2146 0.0265
-19 3 19 0.1758 0.0039
-19 3 20 -0.2689 0.0008
-19 4 -8 -0.2597 0.0509
-19 4 -7 0.0017 -0.0166
-19 4 -6 -0.1159 0.0428
-19 4 -5 0.4864 -0.0141
-19 4 -4 -0.2929 -0.0083
-19 4 -3 0.4014 0.0092
-19 4 -2 -0.5314 0.0037
-19 4 -1 -0.2136 0.0042
-19 4 0 -0.1950 0.0153
-19 4 1 -0.4221 -0.0093
-19 4 2 -0.1498 -0.0134
-19 4 3 -0.3678 0.0024
-19 4 4 -0.1827 0.0024
-19 4 5 -0.3382 -0.0014
-19 4 6 0.3048 -0.0068
-19 4 7 -0.0290 -0.0075
-19 4 8 0.5739 -0.0359
-19 4 9 -0.0410 0.0076
-19 4 10 0.5381 -0.0058
-19 4 11 -0.2983 0.0071
-19 4 12 0.3484 0.0170
-19 4 13 -0.2169 0.0033
-19 4 14 0.1066 0.0225
-19 4 15 -0.1524 0.0074
-19 4 16 0.2095 0.0300
-18 0 -16 0.2018 0.0219
-18 0 -14 0.2311 -0.0338
-18 0 -12 0.4910 -0.0063
-18 0 -10 0.1705 -0.0167
-18 0 -8 -0.5068 -0.0067
-18 0 -6 -0.7005 0.0070
-18 0 -4 -0.1192 -0.0026
-18 0 -2 0.7670 0.0091
-18 0 0 0.0738 0.0082
-18 0 2 -0.9403 -0.0056
-18 0 4 0.1815 -0.0077
-18 0 6 1.4162 -0.0054
-18 0 8 1.7484 -0.0053
-18 0 10 1.9618 -0.0053
-18 0 12 1.2471 0.0015
-18 0 14 -0.2666 0.0008
-18 0 16 -1.1984 -0.0011
-18 0 18 -0.6641 0.0008
-18 0 20 0.2107 -0.0075
-18 0 22 0.2872 -0.0132
-18 0 24 0.1792 -0.0063
-18 0 26 -0.2520 0.0071
-18 1 -17 -0.3035 0.0181
-18 1 -16 0.1120 -0.0507
-18 1 -15 -0.3933 0.0174
-18 1 -14 0.5624 -0.0039
-18 1 -13 -0.3228 0.0010
-18 1 -12 0.5648 0.0049
-18 1 -11 -0.2176 -0.0074
-18 1 -10 0.0256 0.0010
-18 1 -9 0.0174 -0.0027
-18 1 -8 -0.1307 -0.0009
-18 1 -7 0.2037 0.0041
-18 1 -6 0.0877 -0.0036
-18 1 -5 -0.0083 0.0020
-18 1 -4 0.6165 0.0055
-18 1 -3 -0.3339 -0.0050
-18 1 -2 0.8297 -0.0034
-18 1 -1 -0.2331 -0.0012
-18 1 0 0.5460 -0.0067
-18 1 1 0.2642 0.0008
-18 1 2 0.9787 -0.0041
-18 1 3 0.4396 0.0003
-18 1 4 1.1396 -0.0088
-18 1 5 -0.2227 0.0017
-18 1 6 0.7688 -0.0005
-18 1 7 -1.1460 0.0005
-18 1 8 1.0307 0.0023
-18 1 9 -1.6254 0.0040
-18 1 10 0.6095 0.0068
-18 1 11 -1.5691 0.0014
-18 1 12 -0.7426 0.0044
-18 1 13 -1.0208 -0.0035
-18 1 14 -1.6558 -0.0095
-18 1 15 -0.3604 -0.0001
-18 1 16 -1.4736 -0.0027
-18 1 17 0.0316 -0.0019
-18 1 18 -0.4276 -0.0000
-18 1 19 0.1589 -0.0006
-18 1 20 0.1941 -0.0012
-18 1 21 -0.0240 0.0031
-18 1 22 0.2644 0.0023
-18 1 23 -0.1635 -0.0016
-18 1 24 0.0554 -0.0109
-18 1 25 0.0106 0.0022
-18 1 26 -0.3385 -0.0109
-18 2 -17 -0.4219 -0.0256
-18 2 -16 0.6725 0.0251
-18 2 -15 -0.4213 -0.0193
-18 2 -14 0.6870 0.0067
-18 2 -13 -0.3585 -0.0103
-18 2 -12 0.2354 -0.0035
-18 2 -11 -0.0219 0.0030
-18 2 -10 0.0056 -0.0078
-18 2 -9 0.3259 0.0021
-18 2 -8 -0.0158 -0.0020
-18 2 -7 0.2211 0.0118
-18 2 -6 -0.0262 0.0115
-18 2 -5 -0.1132 0.0028
-18 2 -4 0.1066 -0.0016
-18 2 -3 -0.1478 -0.0039
-18 2 -2 0.0576 -0.0041
-18 2 -1 -0.0352 0.0045
-18 2 0 0.4148 0.0045
-18 2 1 -0.3734 -0.0021
-18 2 2 0.8383 -0.0053
-18 2 3 -0.7834 0.0059
-18 2 4 0.6606 0.0022
-18 2 5 -0.5023 0.0047
-18 2 6 0.7526 0.0033
-18 2 7 -0.1421 -0.0123
-18 2 8 0.5736 -0.0042
-18 2 9 -0.1896 -0.0028
-18 2 10 0.3275 0.0011
-18 2 11 0.1431 -0.0018
-18 2 12 0.8166 -0.0071
-18 2 13 0.7365 -0.0063
-18 2 14 0.7644 -0.0032
-18 2 15 0.6412 0.0095
-18 2 16 0.3649 0.0067
-18 2 17 0.0452 0.0145
-18 2 18 0.1764 -0.0002
-18 2 19 -0.4151 0.0029
-18 2 20 -0.1538 -0.0005
-18 2 21 -0.4457 -0.0090
-18 2 22 -0.1485 -0.0023
-18 2 23 0.0423 -0.0086
-18 2 24 0.0116 -0.0009
-18 3 -15 -0.4205 0.0222
-18 3 -14 0.0246 0.0001
-18 3 -13 -0.5466 0.0417
-18 3 -12 0.1301 0.0033
-18 3 -11 -0.4128 -0.0045
-18 3 -10 -0.0249 0.0009
-18 3 -9 -0.1569 -0.0184
-18 3 -8 -0.2307 -0.0008
-18 3 -7 -0.0602 -0.0010
-18 3 -6 -0.1741 -0.0038
-18 3 -5 -0.2173 0.0011
-18 3 -4 -0.2740 0.0001
-18 3 -3 -0.0747 0.0145
-18 3 -2 -0.2548 0.0037
-18 3 -1 -0.0241 -0.0081
-18 3 0 0.1265 -0.0035
-18 3 1 -0.4915 -0.0165
-18 3 2 -0.0551 0.0011
-18 3 3 -0.5843 0.0135
-18 3 4 -0.2908 0.0010
-18 3 5 -0.6324 -0.0037
-18 3 6 -0.3475 -0.0055
-18 3 7 -1.0637 -0.0104
-18 3 8 -0.6382 0.0003
-18 3 9 -0.7884 0.0050
-18 3 10 -0.2988 -0.0046
-18 3 11 -0.2062 -0.0074
-18 3 12 -0.0195 -0.0051
-18 3 13 -0.4402 -0.0037
-18 3 14 -0.2575 0.0041
-18 3 15 -0.8104 -0.0040
-18 3 16 -0.0572 -0.0015
-18 3 17 -0.4589 -0.0203
-18 3 18 0.0732 -0.0039
-18 3 19 0.1784 -0.0038
-18 3 20 0.1287 0.0013
-18 3 21 0.3404 0.0167
-18 3 22 0.4224 0.0055
-18 4 -11 -0.0608 -0.0260
-18 4 -10 0.0988 -0.0080
-18 4 -9 0.1923 -0.0410
-18 4 -8 0.0732 0.0090
-18 4 -7 0.1996 -0.0476
-18 4 -6 -0.3681 0.0144
-18 4 -5 0.2341 -0.0032
-18 4 -4 -0.6457 -0.0043
-18 4 -3 0.5655 0.0155
-18 4 -2 -0.1347 -0.0090
-18 4 -1 0.4033 -0.0154
-18 4 0 0.4126 0.0070
-18 4 1 0.2015 0.0030
-18 4 2 0.3499 0.0008
-18 4 3 0.1800 0.0066
-18 4 4 0.2125 -0.0032
-18 4 5 -0.4830 -0.0040
-18 4 6 -0.0234 0.0064
-18 4 7 -0.9278 0.0251
-18 4 8 -0.0842 -0.0049
-18 4 9 -0.6208 0.0139
-18 4 10 0.2432 -0.0085
-18 4 11 -0.2989 -0.0142
-18 4 12 0.2710 -0.0001
-18 4 13 -0.1122 -0.0174
-18 4 14 0.2435 -0.0043
-18 4 15 -0.1965 -0.0258
-18 4 16 0.1226 -0.0042
-18 4 17 -0.4127 -0.0069
-18 4 18 -0.3950 -0.0028
-18 5 0 0.3901 -0.0000
-18 5 1 -0.0559 0.0018
-18 5 2 0.4027 -0.0012
-18 5 3 0.0472 -0.0083
-18 5 4 0.5443 0.0058
-18 5 5 0.1822 0.0067
-18 5 6 0.3948 -0.0063
-18 5 7 0.2696 0.0029
-18 5 8 0.1533 -0.0016
-18 5 9 0.0590 -0.0231
-17 0 -15 -0.2307 0.0471
-17 0 -13 -0.5440 0.0094
-17 0 -11 -0.4138 -0.0023
-17 0 -9 0.3282 0.0158
-17 0 -7 0.6661 -0.0018
-17 0 -5 0.3578 -0.0035
-17 0 -3 -0.5178 -0.0081
-17 0 -1 -0.4595 -0.0130
-17 0 1 0.8007 -0.0016
-17 0 3 0.3867 0.0039
-17 0 5 -1.0808 0.0035
-17 0 7 -1.5774 0.0029
-17 0 9 -1.8000 0.0078
-17 0 11 -1.4336 0.0049
-17 0 13 -0.0158 -0.0020
-17 0 15 1.2899 0.0007
-17 0 17 0.9676 0.0012
-17 0 19 -0.3042 0.0016
-17 0 21 -0.3406 0.0063
-17 0 23 0.2726 0.0065
-17 0 25 0.5915 -0.0045
-17 0 27 0.7712 -0.0053
-17 1 -16 0.4756 -0.0080
-17 1 -15 -0.6640 -0.0040
-17 1 -14 0.4475 0.0086
-17 1 -13 -0.7839 -0.0079
-17 1 -12 0.3974 0.0174
-17 1 -11 -0.1356 0.0134
-17 1 -10 0.3077 0.0018
-17 1 -9 0.1221 0.0032
-17 1 -8 0.0951 -0.0087
-17 1 -7 -0.1645 -0.0054
-17 1 -6 0.0961 -0.0034
-17 1 -5 -0.4803 -0.0063
-17 1 -4 0.4374 0.0072
-17 1 -3 -0.7083 0.0022
-17 1 -2 0.5129 0.0045
-17 1 -1 -0.3133 0.0063
-17 1 0 -0.0193 -0.0005
-17 1 1 -0.3499 0.0017
-17 1 2 -0.4162 0.0027
-17 1 3 -0.7735 0.0099
-17 1 4 0.2354 0.0001
-17 1 5 -0.5475 0.0043
-17 1 6 1.4435 -0.0009
-17 1 7 -0.8305 -0.0013
-17 1 8 2.0817 -0.0019
-17 1 9 -0.9229 -0.0014
-17 1 10 2.0596 -0.0037
-17 1 11 0.4098 -0.0081
-17 1 12 1.5913 0.0016
-17 1 13 1.8290 0.0037
-17 1 14 0.7773 -0.0004
-17 1 15 1.9550 0.0070
-17 1 16 0.1288 -0.0024
-17 1 17 0.6633 -0.0013
-17 1 18 -0.0216 0.0013
-17 1 19 -0.3213 0.0008
-17 1 20 0.2554 0.0000
-17 1 21 -0.2425 0.0011
-17 1 22 0.4351 0.0010
-17 1 23 -0.0333 0.0094
-17 1 24 0.1024 -0.0015
-17 1 25 0.2410 0.0099
-17 1 26 -0.0756 -0.0072
-17 1 27 0.1680 -0.0091
-17 2 -16 0.4140 0.0053
-17 2 -15 -0.8573 0.0020
-17 2 -14 0.3598 0.0065
-17 2 -13 -0.2498 0.0090
-17 2 -12 0.0584 -0.0098
-17 2 -11 0.0851 0.0032
-17 2 -10 -0.3865 -0.0039
-17 2 -9 -0.2197 0.0017
-17 2 -8 -0.3738 -0.0026
-17 2 -7 -0.2111 -0.0054
-17 2 -6 0.1109 -0.0070
-17 2 -5 -0.2039 -0.0019
-17 2 -4 0.3117 0.0034
-17 2 -3 -0.2570 0.0046
-17 2 -2 0.0510 -0.0028
-17 2 -1 -0.5282 -0.0032
-17 2 0 0.1671 -0.0019
-17 2 1 -1.2088 0.0042
-17 2 2 0.6931 -0.0030
-17 2 3 -1.1573 0.0010
-17 2 4 0.5056 -0.0094
-17 2 5 -0.9201 -0.0066
-17 2 6 -0.1502 0.0081
-17 2 7 -0.7676 0.0025
-17 2 8 -0.0988 0.0062
-17 2 9 -0.2496 -0.0041
-17 2 10 0.0628 0.0008
-17 2 11 -0.5136 0.0010
-17 2 12 -0.4446 0.0128
-17 2 13 -0.9032 0.0100
-17 2 14 -0.6812 -0.0009
-17 2 15 -0.6778 -0.0018
-17 2 16 -0.1882 -0.0128
-17 2 17 -0.4567 -0.0014
-17 2 18 0.3160 -0.0035
-17 2 19 0.0558 -0.0002
-17 2 20 0.3790 0.0021
-17 2 21 0.3725 -0.0010
-17 2 22 -0.0773 0.0028
-17 2 23 0.1640 0.0016
-17 2 24 -0.5408 0.0002
-17 2 25 -0.0537 -0.0051
-17 2 26 -0.4789 -0.0015
-17 3 -16 0.3907 0.0055
-17 3 -15 0.0780 0.0016
-17 3 -14 0.5709 -0.0252
-17 3 -13 -0.0356 0.0004
-17 3 -12 0.3841 -0.0088
-17 3 -11 -0.0099 -0.0002
-17 3 -10 0.1567 0.0189
-17 3 -9 0.3185 0.0015
-17 3 -8 0.0886 -0.0071
-17 3 -7 0.3520 0.0021
-17 3 -6 0.2087 -0.0056
-17 3 -5 0.1868 0.0003
-17 3 -4 0.1013 -0.0051
-17 3 -3 0.2981 -0.0047
-17 3 -2 -0.0793 -0.0047
-17 3 -1 0.0288 0.0003
-17 3 0 0.3509 0.0160
-17 3 1 -0.0575 0.0015
-17 3 2 0.6367 -0.0033
-17 3 3 0.2960 -0.0005
-17 3 4 0.6474 -0.0030
-17 3 5 0.3253 0.0045
-17 3 6 1.2385 0.0156
-17 3 7 0.5377 -0.0017
-17 3 8 1.2402 0.0010
-17 3 9 0.3694 0.0013
-17 3 10 0.2239 0.0041
-17 3 11 -0.2200 0.0083
-17 3 12 0.0353 0.0012
-17 3 13 -0.1119 -0.0029
-17 3 14 0.7548 -0.0088
-17 3 15 -0.1662 -0.0022
-17 3 16 0.8145 0.0095
-17 3 17 -0.4090 0.0034
-17 3 18 0.1233 0.0047
-17 3 19 -0.2709 -0.0019
-17 3 20 -0.2500 -0.0142
-17 3 21 -0.4068 -0.0047
-17 3 22 -0.0176 -0.0009
-17 3 23 -0.4822 -0.0024
-17 4 -13 -0.0062 0.0188
-17 4 -12 0.1582 0.0175
-17 4 -11 -0.0343 0.0105
-17 4 -10 0.0245 0.0311
-17 4 -9 -0.0780 -0.0031
-17 4 -8 -0.1794 0.0329
-17 4 -7 0.1898 -0.0115
-17 4 -6 -0.2550 0.0139
-17 4 -5 0.6835 -0.0004
-17 4 -4 -0.5743 -0.0226
-17 4 -3 0.5777 0.0093
-17 4 -2 -0.5770 0.0022
-17 4 -1 -0.1393 -0.0025
-17 4 0 -0.2103 0.0101
-17 4 1 -0.3225 -0.0029
-17 4 2 -0.0602 -0.0091
-17 4 3 -0.1416 0.0053
-17 4 4 0.6130 0.0048
-17 4 5 -0.0009 -0.0033
-17 4 6 1.2660 -0.0085
-17 4 7 0.0802 0.0013
-17 4 8 0.7560 -0.0153
-17 4 9 -0.2418 0.0083
-17 4 10 0.0834 0.0077
-17 4 11 -0.3989 -0.0014
-17 4 12 -0.0429 0.0104
-17 4 13 -0.3903 0.0001
-17 4 14 0.1293 0.0168
-17 4 15 -0.4315 0.0040
-17 4 16 0.3994 0.0091
-17 4 17 0.1358 0.0023
-17 4 18 0.4886 -0.0182
-17 4 19 0.5103 0.0022
-17 4 20 0.4210 -0.0157
-17 5 -5 -0.3464 0.0375
-17 5 -4 -0.1939 -0.0201
-17 5 -3 -0.3619 0.0224
-17 5 -2 -0.1613 0.0111
-17 5 -1 -0.4480 0.0001
-17 5 0 0.1140 0.0013
-17 5 1 -0.3649 0.0010
-17 5 2 0.0723 0.0036
-17 5 3 -0.4442 -0.0032
-17 5 4 -0.0887 0.0000
-17 5 5 -0.4655 0.0019
-17 5 6 -0.2399 -0.0059
-17 5 7 -0.1307 0.0019
-17 5 8 -0.1167 0.0149
-17 5 9 0.1369 -0.0147
-17 5 10 0.1915 0.0143
-17 5 11 0.2399 -0.0105
-17 5 12 0.3368 0.0052
-17 5 13 0.1652 -0.0082
-16 0 -14 0.4639 -0.0210
-16 0 -12 0.5698 0.0239
-16 0 -10 -0.0953 -0.0061
-16 0 -8 -0.4950 -0.0077
-16 0 -6 -0.2415 0.0041
-16 0 -4 0.4435 0.0051
-16 0 -2 0.8288 0.0107
-16 0 0 -0.2116 0.0061
-16 0 2 -0.5469 0.0026
-16 0 4 0.7971 0.0024
-16 0 6 1.6596 0.0032
-16 0 8 1.9440 -0.0029
-16 0 10 1.7530 -0.0096
-16 0 12 0.5433 -0.0016
-16 0 14 -0.9494 0.0021
-16 0 16 -1.1487 -0.0017
-16 0 18 0.2077 0.0001
-16 0 20 0.5406 0.0015
-16 0 22 -0.5289 -0.0036
-16 0 24 -0.9595 0.0009
-16 0 26 -0.7815 0.0039
-16 0 28 -0.2341 -0.0154
-16 1 -15 -0.5192 -0.0102
-16 1 -14 0.9670 0.0160
-16 1 -13 -0.5108 -0.0237
-16 1 -12 0.2903 -0.0193
-16 1 -11 -0.5674 -0.0041
-16 1 -10 -0.2042 -0.0134
-16 1 -9 -0.5263 0.0138
-16 1 -8 0.2522 0.0114
-16 1 -7 -0.3901 0.0063
-16 1 -6 0.5117 0.0105
-16 1 -5 -0.5661 -0.0074
-16 1 -4 0.5258 -0.0014
-16 1 -3 -0.7950 -0.0067
-16 1 -2 0.1290 -0.0054
-16 1 -1 -0.3964 0.0017
-16 1 0 -0.2284 0.0038
-16 1 1 0.1554 -0.0032
-16 1 2 0.1683 -0.0045
-16 1 3 -0.3937 -0.0047
-16 1 4 0.2290 -0.0075
-16 1 5 -1.8581 0.0002
-16 1 6 0.4840 0.0005
-16 1 7 -2.6867 -0.0002
-16 1 8 0.9719 -0.0048
-16 1 9 -2.5201 0.0030
-16 1 10 0.0194 0.0034
-16 1 11 -1.9980 0.0018
-16 1 12 -1.6402 0.0042
-16 1 13 -1.1815 0.0010
-16 1 14 -2.2663 -0.0055
-16 1 15 -0.3343 0.0056
-16 1 16 -1.1076 0.0010
-16 1 17 -0.0573 0.0015
-16 1 18 0.3268 0.0023
-16 1 19 -0.4135 -0.0024
-16 1 20 0.3135 -0.0024
-16 1 21 -0.7331 -0.0017
-16 1 22 -0.0483 -0.0081
-16 1 23 -0.3077 0.0010
-16 1 24 -0.1571 -0.0071
-16 1 25 0.1673 0.0052
-16 1 26 -0.1302 0.0096
-16 1 27 -0.0651 -0.0016
-16 1 28 0.0769 0.0130
-16 2 -15 -0.4044 0.0012
-16 2 -14 0.3639 -0.0135
-16 2 -13 -0.1794 0.0075
-16 2 -12 -0.2762 -0.0019
-16 2 -11 0.3092 0.0087
-16 2 -10 0.3142 0.0030
-16 2 -9 0.4448 -0.0060
-16 2 -8 0.6440 0.0008
-16 2 -7 -0.0832 0.0039
-16 2 -6 0.3240 0.0014
-16 2 -5 -0.5474 0.0010
-16 2 -4 0.2952 -0.0025
-16 2 -3 -0.2939 -0.0010
-16 2 -2 0.5399 0.0020
-16 2 -1 -0.0523 0.0033
-16 2 0 1.3586 -0.0026
-16 2 1 -0.4603 0.0004
-16 2 2 1.6859 -0.0042
-16 2 3 -0.4628 0.0088
-16 2 4 1.1776 0.0073
-16 2 5 0.3642 -0.0013
-16 2 6 0.8154 -0.0005
-16 2 7 0.5454 -0.0066
-16 2 8 0.2004 0.0030
-16 2 9 -0.0806 0.0036
-16 2 10 0.1714 0.0079
-16 2 11 -0.0575 -0.0119
-16 2 12 0.8691 -0.0081
-16 2 13 0.3867 -0.0096
-16 2 14 0.9558 -0.0049
-16 2 15 0.2124 0.0082
-16 2 16 0.7586 0.0004
-16 2 17 -0.2111 0.0016
-16 2 18 0.2167 -0.0009
-16 2 19 -0.2896 0.0004
-16 2 20 -0.4536 0.0024
-16 2 21 0.0858 0.0045
-16 2 22 -0.4041 -0.0008
-16 2 23 0.5382 0.0009
-16 2 24 -0.0457 0.0021
-16 2 25 0.4644 0.0007
-16 2 26 0.1764 0.0035
-16 2 27 0.2757 0.0052
-16 3 -15 -0.5825 -0.0045
-16 3 -14 -0.0977 -0.0032
-16 3 -13 -0.3414 0.0148
-16 3 -12 -0.0164 -0.0006
-16 3 -11 -0.0607 -0.0134
-16 3 -10 -0.2722 -0.0011
-16 3 -9 -0.0793 0.0043
-16 3 -8 -0.5132 -0.0013
-16 3 -7 -0.2148 0.0164
-16 3 -6 -0.1633 0.0003
-16 3 -5 -0.0866 -0.0027
-16 3 -4 -0.0973 0.0041
-16 3 -3 0.2714 0.0063
-16 3 -2 -0.0415 0.0021
-16 3 -1 0.0050 -0.0045
-16 3 0 0.2309 -0.0022
-16 3 1 -0.5652 -0.0047
-16 3 2 -0.1058 -0.0005
-16 3 3 -0.7186 0.0062
-16 3 4 -0.2732 -0.0031
-16 3 5 -1.2684 -0.0117
-16 3 6 -0.3104 0.0025
-16 3 7 -1.5816 -0.0059
-16 3 8 -0.2867 0.0040
-16 3 9 -0.4630 -0.0017
-16 3 10 0.4120 -0.0076
-16 3 11 0.2865 -0.0022
-16 3 12 0.5728 -0.0005
-16 3 13 -0.5543 0.0149
-16 3 14 0.4224 0.0046
-16 3 15 -1.2020 0.0018
-16 3 16 0.6928 -0.0025
-16 3 17 -0.6457 -0.0043
-16 3 18 0.4871 0.0014
-16 3 19 -0.0203 0.0123
-16 3 20 0.2786 0.0044
-16 3 21 -0.0919 0.0004
-16 3 22 0.4297 0.0001
-16 3 23 -0.4030 -0.0145
-16 3 24 0.2744 -0.0034
-16 4 -15 -0.1372 0.0166
-16 4 -14 0.1236 -0.0202
-16 4 -13 -0.1858 0.0009
-16 4 -12 0.0310 -0.0097
-16 4 -11 -0.2687 -0.0228
-16 4 -10 0.0592 -0.0000
-16 4 -9 0.0047 -0.0115
-16 4 -8 -0.0344 0.0081
-16 4 -7 0.3074 -0.0107
-16 4 -6 -0.5222 0.0029
-16 4 -5 0.6362 0.0151
-16 4 -4 -0.8996 -0.0063
-16 4 -3 0.7353 0.0127
-16 4 -2 -0.3643 -0.0005
-16 4 -1 0.2396 -0.0143
-16 4 0 0.1623 0.0029
-16 4 1 -0.1437 0.0023
-16 4 2 0.1479 -0.0050
-16 4 3 -0.7077 0.0006
-16 4 4 0.1601 0.0001
-16 4 5 -1.4593 -0.0040
-16 4 6 0.1305 0.0015
-16 4 7 -0.9585 0.0085
-16 4 8 0.3595 -0.0060
-16 4 9 0.1387 -0.0018
-16 4 10 0.6111 0.0014
-16 4 11 0.3745 -0.0032
-16 4 12 0.5933 0.0029
-16 4 13 0.0232 -0.0060
-16 4 14 0.7555 -0.0032
-16 4 15 -0.3260 -0.0075
-16 4 16 0.3353 -0.0028
-16 4 17 -0.4520 0.0122
-16 4 18 -0.3821 -0.0015
-16 4 19 -0.4515 0.0110
-16 4 20 -0.1110 0.0023
-16 4 21 -0.3016 0.0002
-16 5 -9 -0.0855 0.0090
-16 5 -8 0.1057 0.0086
-16 5 -7 -0.1699 0.0297
-16 5 -6 0.2747 -0.0324
-16 5 -5 0.0748 0.0236
-16 5 -4 0.2027 -0.0262
-16 5 -3 0.2129 -0.0065
-16 5 -2 0.3422 -0.0021
-16 5 -1 -0.1024 -0.0062
-16 5 0 0.3628 0.0006
-16 5 1 -0.2156 0.0010
-16 5 2 0.3279 0.0010
-16 5 3 -0.0854 -0.0020
-16 5 4 0.3993 -0.0003
-16 5 5 0.0979 0.0040
-16 5 6 0.0963 -0.0009
-16 5 7 0.1468 -0.0059
-16 5 8 -0.3339 0.0123
-16 5 9 -0.1137 -0.0090
-16 5 10 -0.5180 0.0100
-16 5 11 -0.3872 -0.0021
-16 5 12 -0.4043 0.0070
-16 5 13 -0.5366 -0.0049
-16 5 14 -0.2813 0.0147
-16 5 15 -0.4167 -0.0014
-15 0 -13 -0.5353 -0.0337
-15 0 -11 -0.1107 -0.0181
-15 0 -9 0.2947 0.0104
-15 0 -7 -0.0938 0.0024
-15 0 -5 -0.6919 0.0006
-15 0 -3 -1.2040 -0.0035
-15 0 -1 -0.6229 -0.0041
-15 0 1 0.1268 -0.0060
-15 0 3 -0.8296 -0.0091
-15 0 5 -2.1072 -0.0093
-15 0 7 -2.7126 -0.0061
-15 0 9 -2.5507 0.0066
-15 0 11 -1.2891 0.0071
-15 0 13 0.3002 -0.0025
-15 0 15 1.0435 -0.0008
-15 0 17 0.0578 0.0012
-15 0 19 -0.7202 -0.0054
-15 0 21 0.4008 -0.0023
-15 0 23 1.1544 0.0018
-15 0 25 0.6783 -0.0034
-15 0 27 -0.0528 0.0152
-15 0 29 -0.5000 0.0184
-15 1 -14 0.5463 0.0208
-15 1 -13 -0.4877 0.0151
-15 1 -12 0.6756 0.0081
-15 1 -11 0.2941 0.0227
-15 1 -10 0.8877 -0.0156
-15 1 -9 -0.2286 -0.0100
-15 1 -8 0.8358 -0.0095
-15 1 -7 -0.7260 -0.0149
-15 1 -6 0.7693 0.0060
-15 1 -5 -0.4619 0.0002
-15 1 -4 0.9862 0.0068
-15 1 -3 -0.0108 0.0055
-15 1 -2 0.8151 -0.0037
-15 1 -1 0.5092 -0.0080
-15 1 0 0.2313 -0.0003
-15 1 1 0.3340 -0.0060
-15 1 2 0.6162 0.0084
-15 1 3 0.0606 0.0068
-15 1 4 2.2857 0.0026
-15 1 5 -0.1692 0.0006
-15 1 6 3.4267 0.0012
-15 1 7 -0.7818 0.0066
-15 1 8 3.0741 0.0005
-15 1 9 -0.2773 0.0069
-15 1 10 2.2381 -0.0029
-15 1 11 1.2432 -0.0052
-15 1 12 1.4102 -0.0017
-15 1 13 2.2048 -0.0002
-15 1 14 0.5126 -0.0059
-15 1 15 1.5531 -0.0006
-15 1 16 0.0769 -0.0052
-15 1 17 -0.0956 -0.0052
-15 1 18 0.4260 0.0020
-15 1 19 -0.4392 0.0000
-15 1 20 0.9575 0.0029
-15 1 21 0.0979 0.0068
-15 1 22 0.6181 -0.0004
-15 1 23 0.1491 0.0039
-15 1 24 -0.1983 -0.0035
-15 1 25 0.0543 -0.0093
-15 1 26 -0.1633 0.0025
-15 1 27 -0.0930 -0.0102
-15 1 28 0.1839 0.0098
-15 1 29 0.1553 0.0075
-15 2 -14 0.3422 -0.0000
-15 2 -13 0.3600 0.0019
-15 2 -12 -0.1485 -0.0089
-15 2 -11 -0.1782 -0.0076
-15 2 -10 -0.4153 0.0077
-15 2 -9 -1.0971 -0.0000
-15 2 -8 0.0464 0.0045
-15 2 -7 -0.6138 0.0018
-15 2 -6 0.7386 -0.0055
-15 2 -5 -0.1973 0.0002
-15 2 -4 0.6933 0.0024
-15 2 -3 -0.4388 -0.0021
-15 2 -2 0.1747 -0.0006
-15 2 -1 -1.3094 0.0005
-15 2 0 0.2543 0.0013
-15 2 1 -2.0718 0.0059
-15 2 2 0.4186 -0.0039
-15 2 3 -1.5398 -0.0054
-15 2 4 -0.3541 -0.0040
-15 2 5 -0.7616 -0.0021
-15 2 6 -0.9127 0.0043
-15 2 7 -0.0807 0.0016
-15 2 8 -0.1517 -0.0078
-15 2 9 0.1107 -0.0112
-15 2 10 0.5176 0.0032
-15 2 11 -0.7818 -0.0007
-15 2 12 0.2107 0.0160
-15 2 13 -1.2158 0.0077
-15 2 14 -0.0099 -0.0011
-15 2 15 -1.0042 0.0025
-15 2 16 0.1478 0.0009
-15 2 17 -0.5347 0.0024
-15 2 18 0.1816 0.0027
-15 2 19 0.3195 -0.0014
-15 2 20 -0.0688 -0.0090
-15 2 21 0.5648 -0.0001
-15 2 22 -0.4623 -0.0032
-15 2 23 0.1609 0.0009
-15 2 24 -0.4021 0.0020
-15 2 25 -0.2446 -0.0019
-15 2 26 -0.1379 -0.0044
-15 2 27 -0.2523 0.0022
-15 3 -14 0.3569 -0.0057
-15 3 -13 0.1184 0.0022
-15 3 -12 -0.0362 0.0005
-15 3 -11 0.2021 -0.0004
-15 3 -10 0.0253 0.0038
-15 3 -9 0.5460 0.0008
-15 3 -8 0.2385 -0.0210
-15 3 -7 0.2187 -0.0004
-15 3 -6 0.0873 0.0012
-15 3 -5 -0.2105 -0.0026
-15 3 -4 -0.4423 0.0024
-15 3 -3 -0.1699 -0.0025
-15 3 -2 -0.4624 -0.0068
-15 3 -1 -0.4354 0.0016
-15 3 0 0.2945 0.0042
-15 3 1 -0.2272 0.0014
-15 3 2 0.8008 -0.0041
-15 3 3 0.1825 0.0016
-15 3 4 1.2363 0.0034
-15 3 5 0.1054 -0.0024
-15 3 6 1.6580 0.0061
-15 3 7 0.0656 -0.0075
-15 3 8 0.7733 -0.0006
-15 3 10 -0.3417 0.0042
-15 3 11 -0.9862 0.0030
-15 3 12 0.3410 -0.0124
-15 3 13 -0.6512 -0.0046
-15 3 14 1.5340 -0.0095
-15 3 15 -0.7745 0.0014
-15 3 16 1.3191 0.0041
-15 3 17 -0.6799 0.0001
-15 3 18 0.4696 -0.0102
-15 3 19 -0.1536 -0.0039
-15 3 20 0.2562 -0.0016
-15 3 21 -0.1679 0.0013
-15 3 22 0.4653 0.0135
-15 3 23 -0.2571 0.0051
-15 3 24 0.5396 0.0011
-15 3 25 -0.0537 -0.0006
-15 4 -14 0.1713 -0.0160
-15 4 -13 -0.0678 0.0057
-15 4 -12 0.4254 0.0104
-15 4 -11 -0.0410 0.0008
-15 4 -10 0.2667 -0.0016
-15 4 -9 -0.0696 -0.0054
-15 4 -8 -0.3014 -0.0054
-15 4 -7 0.2667 -0.0038
-15 4 -6 -0.7727 -0.0041
-15 4 -5 0.9695 0.0031
-15 4 -4 -0.9194 -0.0160
-15 4 -3 0.8978 0.0006
-15 4 -2 -0.3537 0.0073
-15 4 -1 0.1776 -0.0021
-15 4 0 0.3253 0.0071
-15 4 1 -0.1598 0.0039
-15 4 2 0.7901 -0.0044
-15 4 3 -0.4390 0.0014
-15 4 4 1.4344 0.0071
-15 4 5 -0.5694 -0.0028
-15 4 6 1.1262 0.0020
-15 4 7 -0.6465 0.0030
-15 4 8 -0.1989 0.0002
-15 4 9 -0.8983 -0.0008
-15 4 10 -0.7374 -0.0022
-15 4 11 -0.8464 -0.0036
-15 4 12 -0.2698 -0.0032
-15 4 13 -0.9826 0.0026
-15 4 14 0.2380 0.0042
-15 4 15 -0.8573 0.0035
-15 4 16 0.3713 -0.0081
-15 4 17 0.0256 0.0016
-15 4 18 0.3882 -0.0062
-15 4 19 0.1014 -0.0044
-15 4 20 0.4026 0.0036
-15 4 21 -0.3705 -0.0038
-15 4 22 0.1345 -0.0032
-15 5 -11 0.0626 -0.0617
-15 5 -10 0.0943 -0.0062
-15 5 -9 0.0275 -0.0193
-15 5 -8 0.0684 -0.0185
-15 5 -7 -0.1330 0.0263
-15 5 -6 0.0162 -0.0151
-15 5 -5 0.0238 0.0238
-15 5 -4 -0.1757 -0.0014
-15 5 -3 -0.0546 0.0018
-15 5 -2 0.0266 0.0065
-15 5 -1 -0.3137 -0.0014
-15 5 0 0.2800 -0.0019
-15 5 1 -0.3211 0.0000
-15 5 2 0.2811 -0.0004
-15 5 3 -0.3195 0.0004
-15 5 4 0.1499 -0.0008
-15 5 5 -0.0526 0.0010
-15 5 6 -0.0607 0.0011
-15 5 7 0.4324 -0.0096
-15 5 8 -0.0394 0.0025
-15 5 9 0.6960 -0.0080
-15 5 10 0.2148 -0.0016
-15 5 11 0.5940 -0.0038
-15 5 12 0.4815 0.0052
-15 5 13 0.3283 -0.0152
-15 5 14 0.4667 0.0042
-15 5 15 0.3509 -0.0078
-15 5 16 0.1204 0.0111
-15 5 17 0.1780 -0.0009
-14 0 -12 0.1792 0.0411
-14 0 -10 -0.1572 0.0004
-14 0 -8 0.4156 -0.0105
-14 0 -6 1.2233 -0.0101
-14 0 -4 1.7360 -0.0052
-14 0 -2 1.5304 -0.0018
-14 0 0 0.7367 0.0022
-14 0 2 1.2636 0.0110
-14 0 4 2.8491 0.0119
-14 0 6 4.0912 0.0118
-14 0 8 4.1176 0.0030
-14 0 10 2.4161 -0.0072
-14 0 12 0.4212 -0.0005
-14 0 14 -0.7224 0.0040
-14 0 16 -0.3652 -0.0017
-14 0 18 0.7081 0.0031
-14 0 20 0.0818 0.0077
-14 0 22 -0.9536 -0.0011
-14 0 24 -0.4815 0.0021
-14 0 26 0.4132 -0.0082
-14 0 28 0.8290 -0.0218
-14 0 30 0.3322 0.0192
-14 1 -13 -0.6497 -0.0094
-14 1 -12 -0.3119 -0.0237
-14 1 -11 -1.0181 0.0121
-14 1 -10 0.0446 0.0039
-14 1 -9 -1.2452 0.0105
-14 1 -8 0.9769 0.0151
-14 1 -7 -1.0590 -0.0041
-14 1 -6 0.6635 0.0008
-14 1 -5 -1.0758 -0.0051
-14 1 -4 0.0170 -0.0059
-14 1 -3 -1.0824 0.0054
-14 1 -2 -0.4522 0.0076
-14 1 -1 -0.5852 0.0061
-14 1 0 -0.4362 0.0156
-14 1 1 -0.7789 -0.0076
-14 1 2 -0.1118 -0.0010
-14 1 3 -2.5712 -0.0062
-14 1 4 0.0817 -0.0020
-14 1 5 -4.1860 -0.0009
-14 1 6 0.5817 -0.0030
-14 1 7 -3.8261 -0.0039
-14 1 8 0.3091 -0.0130
-14 1 9 -2.4831 -0.0004
-14 1 10 -0.9144 -0.0024
-14 1 11 -1.4432 0.0013
-14 1 12 -1.8007 0.0034
-14 1 13 -0.5932 0.0038
-14 1 14 -1.6906 0.0014
-14 1 15 -0.0764 0.0067
-14 1 16 -0.2956 0.0055
-14 1 17 -0.3230 0.0005
-14 1 18 0.5107 0.0040
-14 1 19 -1.0243 -0.0029
-14 1 20 -0.0339 -0.0038
-14 1 21 -0.9874 -0.0000
-14 1 22 -0.2117 -0.0021
-14 1 23 0.0483 0.0024
-14 1 24 -0.0035 0.0097
-14 1 25 0.4408 -0.0025
-14 1 26 0.1604 0.0048
-14 1 27 -0.0107 -0.0094
-14 1 28 -0.0005 -0.0107
-14 1 29 -0.0213 -0.0015
-14 1 30 -0.5097 -0.0213
-14 2 -13 -0.0108 0.0010
-14 2 -12 -0.0614 0.0092
-14 2 -11 0.3521 -0.0037
-14 2 -10 1.3315 0.0014
-14 2 -9 -0.0203 -0.0114
-14 2 -8 1.0857 -0.0053
-14 2 -7 -0.8319 0.0057
-14 2 -6 0.1223 0.0006
-14 2 -5 -1.0981 0.0005
-14 2 -4 0.2367 0.0034
-14 2 -3 -0.5431 -0.0037
-14 2 -2 1.1593 0.0014
-14 2 -1 -0.2513 -0.0025
-14 2 0 2.2527 -0.0052
-14 2 1 -0.4552 -0.0016
-14 2 2 1.9539 0.0020
-14 2 3 0.0568 0.0048
-14 2 4 0.7325 0.0044
-14 2 5 0.9401 -0.0009
-14 2 6 -0.1658 -0.0057
-14 2 7 0.4947 0.0086
-14 2 8 -0.3919 0.0055
-14 2 9 -0.7014 0.0080
-14 2 10 0.6930 0.0082
-14 2 11 -0.8910 -0.0142
-14 2 12 1.5311 -0.0040
-14 2 13 -0.4301 -0.0060
-14 2 14 1.2299 -0.0047
-14 2 15 -0.1767 -0.0024
-14 2 16 0.7554 -0.0034
-14 2 17 -0.0365 -0.0079
-14 2 18 -0.0429 0.0001
-14 2 19 0.0851 0.0078
-14 2 20 -0.5402 0.0000
-14 2 21 0.3442 0.0057
-14 2 22 -0.1998 -0.0028
-14 2 23 0.3643 -0.0055
-14 2 24 0.3386 -0.0011
-14 2 25 0.0162 0.0022
-14 2 26 0.5560 -0.0005
-14 2 27 0.1613 0.0095
-14 2 28 0.2457 0.0004
-14 3 -13 0.0231 0.0103
-14 3 -12 -0.2167 0.0013
-14 3 -11 0.0102 -0.0062
-14 3 -10 -0.4752 0.0006
-14 3 -9 -0.2834 0.0126
-14 3 -8 -0.2802 -0.0004
-14 3 -7 -0.1341 0.0059
-14 3 -6 0.4555 0.0007
-14 3 -5 0.5101 -0.0113
-14 3 -4 0.5306 0.0010
-14 3 -3 0.8320 0.0085
-14 3 -2 0.6421 -0.0008
-14 3 -1 0.1046 0.0034
-14 3 0 0.5832 -0.0015
-14 3 1 -0.8179 0.0003
-14 3 2 -0.0592 -0.0005
-14 3 3 -1.2494 0.0025
-14 3 4 -0.0737 0.0021
-14 3 5 -1.4991 -0.0022
-14 3 6 0.1332 0.0075
-14 3 7 -0.9285 0.0036
-14 3 8 0.6380 0.0015
-14 3 9 0.1358 -0.0039
-14 3 10 1.2699 -0.0023
-14 3 11 -0.2946 0.0041
-14 3 12 0.8399 0.0036
-14 3 13 -1.7824 0.0109
-14 3 15 -2.0095 -0.0044
-14 3 16 0.6858 -0.0018
-14 3 17 -1.0379 0.0063
-14 3 18 0.1122 0.0028
-14 3 19 -0.4605 0.0049
-14 3 20 -0.1451 -0.0014
-14 3 21 -0.4723 -0.0121
-14 3 22 0.0884 -0.0059
-14 3 23 -0.5042 0.0014
-14 3 24 0.1044 -0.0001
-14 3 25 -0.4329 0.0059
-14 3 26 -0.0090 0.0072
-14 4 -13 -0.4766 0.0071
-14 4 -12 -0.0042 0.0004
-14 4 -11 -0.5198 0.0032
-14 4 -10 0.1217 0.0023
-14 4 -9 0.1881 0.0197
-14 4 -8 -0.0205 0.0041
-14 4 -7 0.9261 0.0017
-14 4 -6 -0.8106 -0.0012
-14 4 -5 1.1488 0.0056
-14 4 -4 -1.2386 0.0007
-14 4 -3 0.5756 0.0023
-14 4 -2 -0.5833 0.0025
-14 4 -1 -0.3711 -0.0100
-14 4 1 -0.8576 0.0027
-14 4 2 0.7248 -0.0016
-14 4 3 -1.2299 -0.0030
-14 4 4 1.1478 0.0033
-14 4 5 -1.1150 -0.0089
-14 4 6 1.0993 -0.0006
-14 4 7 0.0753 -0.0030
-14 4 8 1.2299 0.0005
-14 4 9 0.9101 0.0041
-14 4 10 1.1413 0.0028
-14 4 11 0.5267 0.0089
-14 4 12 1.0556 -0.0028
-14 4 13 -0.1598 -0.0009
-14 4 14 1.1916 -0.0037
-14 4 15 -0.3435 0.0049
-14 4 16 0.4763 -0.0024
-14 4 17 -0.2866 0.0047
-14 4 18 -0.0033 0.0047
-14 4 19 -0.4390 -0.0082
-14 4 20 0.4515 0.0075
-14 4 21 -0.3916 0.0040
-14 4 22 0.2198 -0.0004
-14 4 23 -0.0792 -0.0025
-14 5 -13 -0.3272 -0.0253
-14 5 -12 0.0049 0.0574
-14 5 -11 -0.1852 -0.0003
-14 5 -10 -0.0867 0.0282
-14 5 -9 0.0510 0.0164
-14 5 -8 -0.0213 -0.0187
-14 5 -7 0.0177 0.0028
-14 5 -6 -0.2114 -0.0196
-14 5 -5 0.1078 0.0031
-14 5 -4 -0.2973 0.0030
-14 5 -3 0.0614 -0.0000
-14 5 -2 0.1348 0.0026
-14 5 -1 -0.2095 0.0004
-14 5 0 0.4032 -0.0011
-14 5 1 -0.3976 0.0023
-14 5 2 0.3724 -0.0005
-14 5 3 -0.4420 -0.0001
-14 5 4 0.0658 -0.0022
-14 5 5 -0.1839 -0.0010
-14 5 6 -0.4127 0.0063
-14 5 7 0.1126 0.0012
-14 5 8 -0.6924 0.0059
-14 5 9 0.0926 0.0049
-14 5 10 -0.6717 -0.0006
-14 5 11 -0.1911 -0.0047
-14 5 12 -0.3453 0.0130
-14 5 13 -0.3424 -0.0063
-14 5 14 -0.2237 0.0092
-14 5 15 -0.0344 -0.0074
-14 5 16 -0.1722 -0.0040
-14 5 17 0.1694 -0.0195
-14 5 18 0.3003 -0.0004
-14 6 -3 -0.4134 0.0161
-14 6 -2 0.3966 -0.0060
-14 6 -1 -0.2895 0.0003
-14 6 0 0.3022 -0.0041
-14 6 1 0.0727 -0.0032
-14 6 2 0.2635 0.0016
-14 6 3 0.0152 -0.0033
-14 6 4 0.0236 0.0063
-14 6 5 -0.2653 -0.0012
-14 6 6 -0.0847 -0.0012
-14 6 7 -0.4078 0.0010
-14 6 8 0.0753 -0.0331
-14 6 9 -0.4494 -0.0157
-13 0 -11 0.1427 -0.0191
-13 0 -9 -0.5349 0.0115
-13 0 -7 -1.8144 0.0216
-13 0 -5 -2.5496 0.0136
-13 0 -3 -2.5314 0.0054
-13 0 -1 -1.7625 0.0061
-13 0 1 -1.8836 -0.0040
-13 0 3 -3.5982 -0.0083
-13 0 5 -5.6665 -0.0088
-13 0 7 -6.3722 -0.0102
-13 0 9 -4.1979 -0.0006
-13 0 11 -1.1638 0.0025
-13 0 13 0.4553 -0.0045
-13 0 15 0.6428 -0.0008
-13 0 17 -0.4469 0.0019
-13 0 19 -0.6976 -0.0078
-13 0 21 0.2566 -0.0030
-13 0 23 0.1362 -0.0003
-13 0 25 -0.6937 -0.0004
-13 0 27 -1.0387 0.0166
-13 0 29 -0.5468 -0.0121
-13 1 -12 0.9120 -0.0050
-13 1 -11 0.2500 -0.0003
-13 1 -10 1.4080 -0.0070
-13 1 -9 -1.0583 -0.0101
-13 1 -8 1.3464 0.0033
-13 1 -7 -1.1173 0.0006
-13 1 -6 1.1215 0.0023
-13 1 -5 -0.2625 0.0052
-13 1 -4 1.1561 -0.0062
-13 1 -3 0.1542 -0.0035
-13 1 -2 0.7987 -0.0103
-13 1 -1 0.0920 -0.0176
-13 1 0 0.7890 0.0020
-13 1 1 -0.2371 -0.0070
-13 1 2 2.5767 0.0077
-13 1 3 -0.3688 0.0028
-13 1 4 4.7838 0.0000
-13 1 5 -0.6471 -0.0019
-13 1 6 4.7697 0.0041
-13 1 7 -0.3401 0.0088
-13 1 8 2.9610 0.0061
-13 1 9 0.7789 0.0104
-13 1 10 1.4454 0.0019
-13 1 11 1.3214 0.0002
-13 1 12 0.5843 -0.0005
-13 1 13 1.3713 -0.0019
-13 1 14 0.1049 -0.0051
-13 1 15 0.5877 -0.0036
-13 1 16 0.2301 -0.0028
-13 1 17 -0.4586 -0.0056
-13 1 18 0.9446 0.0014
-13 1 19 -0.1505 -0.0007
-13 1 20 1.3101 -0.0003
-13 1 21 0.2776 0.0014
-13 1 22 0.3513 -0.0022
-13 1 23 0.0438 -0.0096
-13 1 24 -0.5987 0.0015
-13 1 25 -0.2388 -0.0022
-13 1 26 -0.2822 0.0075
-13 1 27 -0.2904 0.0169
-13 1 28 0.0172 0.0017
-13 1 29 0.1908 0.0162
-13 1 30 -0.0982 -0.0092
-13 2 -12 -0.3494 0.0005
-13 2 -11 -1.2424 -0.0021
-13 2 -10 -0.0232 0.0112
-13 2 -9 -1.5641 0.0080
-13 2 -8 0.8492 -0.0016
-13 2 -7 -0.2357 0.0003
-13 2 -6 1.3961 -0.0051
-13 2 -5 -0.0134 -0.0050
-13 2 -4 1.0312 0.0059
-13 2 -3 -0.9983 -0.0025
-13 2 -2 0.5062 0.0034
-13 2 -1 -2.2862 0.0025
-13 2 0 0.6323 0.0042
-13 2 1 -2.3491 0.0005
-13 2 2 0.4710 -0.0016
-13 2 3 -0.8548 -0.0049
-13 2 4 -0.5173 -0.0015
-13 2 5 0.4571 0.0059
-13 2 6 -0.6993 -0.0058
-13 2 7 0.7714 0.0044
-13 2 8 0.5500 -0.0144
-13 2 9 -0.5045 -0.0074
-13 2 10 1.3679 0.0052
-13 2 11 -1.8967 -0.0027
-13 2 12 0.9817 0.0092
-13 2 13 -1.5782 0.0034
-13 2 14 0.3213 0.0022
-13 2 15 -0.8707 0.0038
-13 2 16 -0.1437 0.0106
-13 2 17 -0.2314 -0.0003
-13 2 18 -0.2265 -0.0019
-13 2 19 0.3409 0.0001
-13 2 20 -0.2544 -0.0065
-13 2 21 0.1012 0.0039
-13 2 22 -0.3753 0.0082
-13 2 23 -0.4971 0.0027
-13 2 24 -0.0488 0.0014
-13 2 25 -0.8607 0.0015
-13 2 26 0.0281 -0.0082
-13 2 27 -0.6149 -0.0045
-13 2 28 -0.3477 -0.0064
-13 2 29 -0.1927 -0.0042
-13 3 -12 0.0636 -0.0010
-13 3 -11 0.4319 -0.0031
-13 3 -10 0.3754 0.0024
-13 3 -9 0.3019 0.0010
-13 3 -8 0.2350 -0.0083
-13 3 -7 -0.5538 0.0015
-13 3 -6 -0.4674 0.0123
-13 3 -5 -0.8613 0.0013
-13 3 -4 -0.9837 -0.0010
-13 3 -3 -0.7813 0.0005
-13 3 -2 -0.4428 -0.0105
-13 3 -1 -0.8195 0.0006
-13 3 0 0.7597 0.0011
-13 3 1 -0.0730 -0.0000
-13 3 2 1.3702 -0.0028
-13 3 3 0.2690 -0.0020
-13 3 4 1.3127 -0.0024
-13 3 5 -0.0966 -0.0051
-13 3 6 0.8328 -0.0061
-13 3 7 -0.5997 -0.0026
-13 3 8 0.1373 0.0002
-13 3 9 -1.3878 -0.0001
-13 3 10 0.4871 0.0036
-13 3 11 -1.0434 -0.0037
-13 3 12 1.9841 -0.0065
-13 3 13 -0.2627 0.0009
-13 3 14 2.5733 0.0046
-13 3 15 -0.3857 0.0029
-13 3 16 1.6110 -0.0003
-13 3 17 -0.1181 -0.0018
-13 3 18 0.6663 -0.0077
-13 3 19 0.3134 0.0008
-13 3 20 0.4212 0.0089
-13 3 21 0.1180 0.0048
-13 3 22 0.3965 -0.0020
-13 3 23 -0.0873 0.0008
-13 3 24 0.3878 -0.0075
-13 3 25 -0.0796 -0.0084
-13 3 26 0.4215 0.0145
-13 3 27 -0.0561 0.0011
-13 4 -12 0.6902 -0.0025
-13 4 -11 -0.0989 0.0018
-13 4 -10 0.0065 -0.0189
-13 4 -9 -0.1685 -0.0030
-13 4 -8 -1.0083 -0.0085
-13 4 -7 0.5351 0.0001
-13 4 -6 -1.3936 0.0076
-13 4 -5 1.2958 -0.0007
-13 4 -4 -0.8732 -0.0039
-13 4 -3 0.8567 -0.0041
-13 4 -2 0.2380 0.0040
-13 4 -1 -0.0368 0.0020
-13 4 0 0.8817 0.0011
-13 4 1 -0.8900 0.0017
-13 4 2 0.9720 -0.0018
-13 4 3 -1.6622 -0.0036
-13 4 4 0.8723 0.0087
-13 4 5 -1.6246 -0.0004
-13 4 6 0.0848 0.0066
-13 4 7 -1.5481 -0.0002
-13 4 8 -0.7775 -0.0026
-13 4 9 -1.4565 -0.0018
-13 4 10 -0.6311 -0.0101
-13 4 11 -1.0230 0.0034
-13 4 12 0.1178 -0.0014
-13 4 13 -1.1550 0.0035
-13 4 14 0.4323 -0.0015
-13 4 15 -0.9048 0.0026
-13 4 16 0.2554 -0.0057
-13 4 17 -0.2262 -0.0025
-13 4 18 0.4019 0.0091
-13 4 19 -0.4607 -0.0094
-13 4 20 0.6467 -0.0020
-13 4 21 -0.4196 -0.0003
-13 4 22 0.3923 -0.0042
-13 4 23 0.3959 -0.0011
-13 4 24 0.1002 0.0180
-13 5 -12 0.2921 0.0104
-13 5 -11 0.0154 -0.0289
-13 5 -10 -0.0985 -0.0172
-13 5 -9 0.1050 0.0078
-13 5 -8 -0.1694 0.0018
-13 5 -7 0.3006 0.0162
-13 5 -6 -0.1224 0.0040
-13 5 -5 0.5416 -0.0093
-13 5 -4 -0.1333 -0.0076
-13 5 -3 0.1394 -0.0066
-13 5 -2 0.0444 -0.0012
-13 5 -1 -0.4437 0.0032
-13 5 0 0.3640 -0.0005
-13 5 1 -0.5765 0.0002
-13 5 2 0.6771 -0.0010
-13 5 3 -0.2288 0.0028
-13 5 4 0.5488 0.0021
-13 5 5 0.2737 -0.0023
-13 5 6 0.0157 -0.0004
-13 5 7 0.5041 -0.0041
-13 5 8 -0.3264 -0.0059
-13 5 9 0.5860 0.0047
-13 5 10 -0.2229 0.0032
-13 5 11 0.3745 -0.0080
-13 5 12 0.0505 0.0075
-13 5 13 0.0948 -0.0102
-13 5 14 -0.1139 0.0018
-13 5 15 0.0987 0.0078
-13 5 16 -0.3636 0.0147
-13 5 17 -0.2353 0.0036
-13 5 18 -0.1386 0.0037
-13 5 19 -0.4366 0.0086
-13 6 -6 0.4260 -0.0122
-13 6 -5 -0.3482 -0.0403
-13 6 -4 0.3917 -0.0214
-13 6 -3 -0.4581 0.0055
-13 6 -2 0.3011 -0.0017
-13 6 -1 -0.3663 0.0067
-13 6 0 0.0585 0.0039
-13 6 1 -0.2811 -0.0008
-13 6 2 -0.0145 0.0036
-13 6 3 -0.1225 -0.0019
-13 6 4 0.1883 0.0028
-13 6 5 0.0100 -0.0024
-13 6 6 0.3447 -0.0025
-13 6 7 -0.0885 0.0234
-13 6 8 0.3117 0.0097
-13 6 9 -0.1064 0.0376
-13 6 10 0.1562 0.0248
-13 6 11 -0.1105 0.0249
-12 0 -10 0.4005 -0.0017
-12 0 -8 2.1959 -0.0290
-12 0 -6 3.5925 -0.0217
-12 0 -4 3.7924 -0.0032
-12 0 -2 2.7922 -0.0105
-12 0 0 2.2771 -0.0100
-12 0 2 3.8777 -0.0018
-12 0 4 6.7953 -0.0017
-12 0 6 8.7710 0.0067
-12 0 8 6.7320 0.0097
-12 0 10 2.2095 0.0015
-12 0 12 -0.4268 0.0022
-12 0 14 -0.9745 0.0039
-12 0 16 -0.0181 -0.0040
-12 0 18 1.1745 0.0021
-12 0 20 0.8290 0.0066
-12 0 22 0.4567 -0.0002
-12 0 24 0.8249 0.0046
-12 0 26 0.9819 -0.0051
-12 0 28 0.5956 0.0055
-12 0 30 -0.2327 0.0422
-12 1 -11 -1.2479 -0.0002
-12 1 -10 0.8438 0.0043
-12 1 -9 -1.4708 -0.0049
-12 1 -8 1.6329 -0.0062
-12 1 -7 -1.1721 0.0004
-12 1 -6 0.8367 -0.0038
-12 1 -5 -1.1279 0.0065
-12 1 -4 0.3095 -0.0000
-12 1 -3 -0.8953 0.0097
-12 1 -2 0.4886 0.0101
-12 1 -1 -0.6606 0.0043
-12 1 0 0.9392 0.0109
-12 1 1 -2.2518 -0.0049
-12 1 2 1.0728 -0.0017
-12 1 3 -5.0487 0.0011
-12 1 4 1.1356 0.0035
-12 1 5 -5.7749 -0.0003
-12 1 6 0.6829 0.0028
-12 1 7 -3.8038 -0.0092
-12 1 8 -0.6682 -0.0087
-12 1 9 -1.6718 -0.0070
-12 1 10 -1.0465 -0.0072
-12 1 11 -0.6133 -0.0031
-12 1 12 -0.7727 -0.0006
-12 1 13 -0.2164 0.0015
-12 1 14 -0.5416 0.0015
-12 1 15 -0.2924 0.0028
-12 1 16 0.3293 0.0032
-12 1 17 -0.8520 0.0003
-12 1 18 0.3899 0.0038
-12 1 19 -1.4901 0.0015
-12 1 20 -0.2641 -0.0004
-12 1 21 -0.9321 0.0025
-12 1 22 -0.1994 0.0073
-12 1 23 0.4549 -0.0002
-12 1 24 0.2438 0.0038
-12 1 25 0.6061 -0.0046
-12 1 26 0.6161 -0.0202
-12 1 27 0.0413 -0.0009
-12 1 28 0.3870 -0.0140
-12 1 29 -0.0463 0.0074
-12 1 30 -0.1010 -0.0048
-12 1 31 -0.1468 0.0057
-12 2 -11 0.1519 -0.0048
-12 2 -10 1.8092 -0.0098
-12 2 -9 -0.8218 -0.0027
-12 2 -8 0.5583 -0.0026
-12 2 -7 -1.5798 0.0073
-12 2 -6 -0.0996 0.0066
-12 2 -5 -1.4867 -0.0045
-12 2 -4 0.8817 0.0026
-12 2 -3 -0.9150 -0.0040
-12 2 -2 2.2756 -0.0003
-12 2 -1 -0.9122 -0.0024
-12 2 0 2.6853 -0.0003
-12 2 1 -1.0646 -0.0020
-12 2 2 1.1813 0.0036
-12 2 3 -0.2283 0.0014
-12 2 4 -0.6107 -0.0028
-12 2 5 0.5997 0.0015
-12 2 6 -1.2223 -0.0103
-12 2 7 -0.1961 0.0122
-12 2 8 0.0773 -0.0009
-12 2 9 -1.4684 0.0043
-12 2 10 2.1467 0.0057
-12 2 11 -1.4498 -0.0064
-12 2 12 2.1575 0.0014
-12 2 13 -0.5516 -0.0002
-12 2 14 1.0605 -0.0032
-12 2 15 0.3138 -0.0085
-12 2 16 0.4367 0.0014
-12 2 17 0.5387 -0.0042
-12 2 18 -0.0651 0.0017
-12 2 19 0.2981 0.0049
-12 2 20 0.0965 -0.0046
-12 2 21 0.4093 -0.0090
-12 2 22 0.7352 -0.0021
-12 2 23 0.2740 -0.0055
-12 2 24 1.1327 -0.0019
-12 2 25 -0.1144 0.0075
-12 2 26 0.9600 0.0035
-12 2 27 0.1482 0.0028
-12 2 28 0.3413 0.0090
-12 2 29 0.2286 0.0075
-12 2 30 0.0664 -0.0015
-12 3 -11 -0.5474 -0.0115
-12 3 -10 -0.3389 -0.0001
-12 3 -9 -0.3913 0.0006
-12 3 -8 0.5088 -0.0033
-12 3 -7 0.3596 -0.0061
-12 3 -6 1.0140 -0.0030
-12 3 -5 0.9318 -0.0073
-12 3 -4 0.7600 -0.0007
-12 3 -3 0.5542 0.0107
-12 3 -2 0.8023 0.0011
-12 3 -1 -0.7217 0.0007
-12 3 0 0.1636 0.0002
-12 3 1 -1.6065 -0.0010
-12 3 2 -0.6120 0.0014
-12 3 3 -1.3405 0.0040
-12 3 4 -0.2850 0.0026
-12 3 5 -0.6258 0.0068
-12 3 6 0.3421 -0.0000
-12 3 7 -0.2629 0.0046
-12 3 8 1.3079 0.0008
-12 3 9 -0.7984 -0.0060
-12 3 10 1.3220 0.0055
-12 3 11 -2.1695 -0.0002
-12 3 12 0.0493 -0.0004
-12 3 13 -2.9119 -0.0041
-12 3 14 -0.1713 -0.0037
-12 3 15 -2.0571 -0.0051
-12 3 16 0.0431 0.0020
-12 3 17 -0.8227 0.0072
-12 3 18 -0.2547 0.0000
-12 3 19 -0.3050 -0.0043
-12 3 20 -0.1832 -0.0027
-12 3 21 -0.2289 0.0008
-12 3 22 0.0354 -0.0004
-12 3 23 -0.3290 0.0099
-12 3 24 0.1128 0.0073
-12 3 25 -0.4578 -0.0174
-12 3 26 0.1248 0.0035
-12 3 27 -0.5345 -0.0179
-12 3 28 0.0831 -0.0153
-12 4 -11 -0.2291 0.0044
-12 4 -10 0.2818 -0.0009
-12 4 -9 0.9689 0.0132
-12 4 -8 -0.2365 0.0012
-12 4 -7 1.5893 -0.0116
-12 4 -6 -1.1322 -0.0009
-12 4 -5 1.1782 -0.0039
-12 4 -4 -0.8839 0.0048
-12 4 -3 0.0221 0.0042
-12 4 -2 0.0870 0.0001
-12 4 -1 -0.8433 -0.0015
-12 4 0 0.9247 -0.0024
-12 4 1 -0.7966 0.0029
-12 4 2 1.8900 0.0035
-12 4 3 -0.5038 -0.0038
-12 4 4 2.0437 0.0009
-12 4 5 -0.0999 -0.0075
-12 4 6 1.7718 -0.0006
-12 4 7 0.4420 -0.0001
-12 4 8 1.7325 0.0016
-12 4 9 0.4628 0.0077
-12 4 10 1.0177 -0.0033
-12 4 11 -0.1665 0.0023
-12 4 12 0.7540 -0.0028
-12 4 13 -0.6332 -0.0016
-12 4 14 1.0073 -0.0015
-12 4 15 -0.3931 0.0063
-12 4 16 0.5309 -0.0009
-12 4 17 -0.3345 -0.0051
-12 4 18 0.4593 0.0079
-12 4 19 -0.8035 -0.0010
-12 4 20 0.5386 0.0014
-12 4 21 -0.7603 0.0105
-12 4 22 -0.2143 -0.0019
-12 4 23 -0.2595 -0.0136
-12 4 24 -0.5928 0.0071
-12 4 25 0.0304 0.0039
-12 5 -11 0.0673 0.0111
-12 5 -10 -0.0515 0.0045
-12 5 -9 0.3442 0.0040
-12 5 -8 -0.2857 -0.0116
-12 5 -7 0.2840 -0.0124
-12 5 -6 -0.5858 0.0114
-12 5 -5 0.2261 0.0086
-12 5 -4 -0.3630 0.0133
-12 5 -3 0.1183 0.0061
-12 5 -2 0.3557 -0.0049
-12 5 -1 -0.2118 -0.0038
-12 5 0 0.7905 -0.0009
-12 5 1 -0.7706 0.0012
-12 5 2 0.5562 -0.0011
-12 5 3 -0.9315 -0.0012
-12 5 4 -0.0070 -0.0013
-12 5 5 -0.3522 -0.0029
-12 5 6 -0.2001 0.0023
-12 5 7 0.3032 0.0036
-12 5 8 -0.3318 -0.0069
-12 5 9 0.5253 -0.0015
-12 5 10 -0.4176 0.0017
-12 5 11 0.3090 -0.0075
-12 5 12 -0.0981 0.0099
-12 5 13 0.2810 0.0027
-12 5 14 -0.0060 -0.0090
-12 5 15 0.5250 -0.0056
-12 5 16 0.1307 -0.0068
-12 5 17 0.2599 -0.0077
-12 5 18 0.4347 -0.0027
-12 5 19 -0.1107 0.0111
-12 5 20 0.1492 -0.0100
-12 6 -8 0.2911 0.0736
-12 6 -7 -0.5426 -0.0018
-12 6 -6 0.2709 0.0464
-12 6 -5 -0.4238 0.0224
-12 6 -4 0.3785 -0.0040
-12 6 -3 -0.1841 0.0035
-12 6 -2 0.3985 -0.0097
-12 6 -1 -0.1029 -0.0054
-12 6 0 0.3268 0.0018
-12 6 1 -0.0741 -0.0018
-12 6 2 0.2274 -0.0023
-12 6 3 -0.1068 -0.0025
-12 6 4 0.0923 0.0018
-12 6 5 -0.2111 0.0029
-12 6 6 0.1294 -0.0105
-12 6 7 -0.1196 -0.0021
-12 6 8 0.0791 -0.0312
-12 6 9 0.1636 -0.0193
-12 6 10 0.0165 -0.0241
-12 6 11 0.2726 -0.0139
-12 6 12 0.0952 -0.0244
-12 6 13 0.1188 -0.0041
-11 0 -9 -2.2230 0.0262
-11 0 -7 -4.6279 0.0286
-11 0 -5 -5.4157 -0.0026
-11 0 -3 -3.9180 0.0046
-11 0 1 -3.1398 0.0151
-11 0 3 -6.8589 0.0134
-11 0 5 -10.5797 0.0064
-11 0 7 -9.7451 -0.0096
-11 0 9 -4.0026 -0.0091
-11 0 11 0.4438 -0.0009
-11 0 13 1.4941 -0.0036
-11 0 15 0.6400 0.0010
-11 0 17 -1.3147 0.0045
-11 0 19 -2.0159 -0.0052
-11 0 21 -1.3480 -0.0015
-11 0 23 -0.8822 -0.0031
-11 0 25 -0.6141 -0.0045
-11 0 27 -0.3640 -0.0040
-11 0 29 0.0962 -0.0299
-11 0 31 0.4078 -0.0148
-11 1 -10 1.3206 0.0083
-11 1 -9 -1.9563 0.0138
-11 1 -8 1.2081 -0.0017
-11 1 -7 -1.6979 0.0039
-11 1 -6 1.1464 -0.0071
-11 1 -5 -0.9674 -0.0012
-11 1 -4 1.0276 -0.0045
-11 1 -3 -1.0345 0.0017
-11 1 -2 0.5459 -0.0060
-11 1 -1 -1.6940 -0.0059
-11 1 0 1.6773 -0.0009
-11 1 1 -2.0745 -0.0004
-11 1 2 4.8850 -0.0027
-11 1 3 -2.0389 -0.0015
-11 1 4 6.6533 -0.0051
-11 1 5 -1.4721 -0.0118
-11 1 6 4.9807 0.0064
-11 1 7 0.2840 -0.0036
-11 1 8 2.3110 0.0103
-11 1 9 1.0342 0.0082
-11 1 10 0.8747 0.0061
-11 1 11 0.3021 0.0061
-11 1 12 0.4863 0.0018
-11 1 13 0.1730 0.0005
-11 1 14 0.5933 -0.0005
-11 1 15 -0.2348 0.0008
-11 1 16 0.9327 0.0001
-11 1 17 -0.5955 -0.0022
-11 1 18 1.5290 -0.0025
-11 1 19 0.1243 -0.0010
-11 1 20 1.4943 -0.0033
-11 1 21 0.4276 -0.0033
-11 1 22 0.0523 -0.0007
-11 1 23 -0.0913 -0.0063
-11 1 24 -0.7940 0.0018
-11 1 25 -0.8343 0.0164
-11 1 26 -0.1995 -0.0007
-11 1 27 -1.0396 0.0144
-11 1 28 0.2155 -0.0057
-11 1 29 -0.4727 -0.0072
-11 1 30 0.3925 -0.0027
-11 1 31 -0.0610 0.0115
-11 2 -10 0.7261 0.0033
-11 2 -9 -0.9385 0.0056
-11 2 -8 1.7016 -0.0057
-11 2 -7 0.0092 -0.0077
-11 2 -6 1.8420 0.0010
-11 2 -5 -0.8456 -0.0024
-11 2 -4 1.3065 0.0039
-11 2 -3 -2.2943 0.0008
-11 2 -2 1.1463 -0.0022
-11 2 -1 -2.9644 -0.0017
-11 2 0 1.4938 0.0023
-11 2 1 -1.6783 -0.0021
-11 2 2 0.9870 0.0010
-11 2 3 0.4759 0.0001
-11 2 4 -0.2501 0.0017
-11 2 5 1.5653 0.0082
-11 2 6 -0.1730 -0.0042
-11 2 7 0.5722 0.0084
-11 2 8 1.2226 -0.0075
-11 2 9 -2.0525 -0.0019
-11 2 10 1.7090 0.0001
-11 2 11 -2.8953 -0.0059
-11 2 12 0.8069 -0.0034
-11 2 13 -1.5772 0.0011
-11 2 14 -0.4088 0.0029
-11 2 15 -0.6796 -0.0014
-11 2 16 -0.9584 0.0065
-11 2 17 -0.2116 -0.0052
-11 2 18 -0.5579 -0.0024
-11 2 19 -0.2756 0.0042
-11 2 20 -0.4453 0.0079
-11 2 21 -0.9754 0.0013
-11 2 22 -0.5784 0.0081
-11 2 23 -1.3731 -0.0012
-11 2 24 -0.0079 -0.0069
-11 2 25 -1.1909 0.0005
-11 2 26 0.1503 -0.0012
-11 2 27 -0.4880 -0.0083
-11 2 28 -0.1321 -0.0021
-11 2 29 0.0312 -0.0013
-11 2 30 -0.0233 -0.0250
-11 3 -10 0.5985 0.0116
-11 3 -9 -0.3336 0.0041
-11 3 -8 -0.2312 0.0004
-11 3 -7 -0.9542 0.0035
-11 3 -6 -0.8037 0.0083
-11 3 -5 -0.5465 0.0008
-11 3 -4 -0.4340 -0.0046
-11 3 -3 -0.4560 -0.0027
-11 3 -2 0.8276 -0.0030
-11 3 -1 -0.1255 -0.0006
-11 3 0 1.9504 0.0049
-11 3 1 0.9491 0.0003
-11 3 2 1.7016 -0.0020
-11 3 3 0.9239 -0.0012
-11 3 4 0.5837 -0.0051
-11 3 5 0.1518 0.0031
-11 3 6 0.1887 -0.0067
-11 3 7 -1.0143 0.0022
-11 3 8 0.9920 0.0027
-11 3 9 -1.6529 -0.0067
-11 3 10 2.2883 0.0046
-11 3 11 -0.2332 -0.0014
-11 3 12 2.9864 0.0032
-11 3 13 0.7302 0.0049
-11 3 14 2.2771 0.0067
-11 3 15 0.2217 -0.0030
-11 3 16 0.8962 -0.0034
-11 3 17 0.0586 -0.0018
-11 3 18 0.1259 0.0008
-11 3 19 0.0166 0.0014
-11 3 20 0.0063 0.0007
-11 3 21 -0.0690 -0.0013
-11 3 22 0.2452 -0.0106
-11 3 23 -0.0352 -0.0049
-11 3 24 0.5470 0.0142
-11 3 25 -0.1310 -0.0052
-11 3 26 0.5857 0.0219
-11 3 27 -0.0920 0.0096
-11 3 28 0.4788 -0.0116
-11 4 -10 -0.8179 -0.0061
-11 4 -9 -0.0472 -0.0021
-11 4 -8 -1.6859 0.0049
-11 4 -7 0.8579 0.0018
-11 4 -6 -1.4272 0.0125
-11 4 -5 0.7226 -0.0027
-11 4 -4 -0.3035 -0.0065
-11 4 -3 -0.3498 -0.0028
-11 4 -2 0.7638 -0.0028
-11 4 -1 -0.9756 0.0028
-11 4 0 0.7793 -0.0012
-11 4 1 -1.7488 -0.0023
-11 4 2 0.2127 -0.0008
-11 4 3 -2.1631 -0.0013
-11 4 4 -0.0776 0.0048
-11 4 5 -1.8250 0.0016
-11 4 6 -0.1476 0.0016
-11 4 7 -1.8702 -0.0018
-11 4 8 -0.0707 -0.0040
-11 4 9 -1.1543 0.0019
-11 4 10 0.3575 -0.0015
-11 4 11 -0.2212 0.0018
-11 4 12 0.8918 0.0032
-11 4 13 -0.6570 -0.0008
-11 4 14 0.7151 -0.0045
-11 4 15 -0.7648 0.0035
-11 4 16 0.3236 -0.0005
-11 4 17 -0.5038 -0.0034
-11 4 18 0.7793 0.0019
-11 4 19 -0.5683 -0.0020
-11 4 20 1.0772 -0.0121
-11 4 21 0.0178 0.0047
-11 4 22 0.4775 0.0048
-11 4 23 0.4640 -0.0085
-11 4 24 -0.1123 0.0003
-11 4 25 0.1517 -0.0032
-11 4 26 -0.2710 -0.0453
-11 5 -10 -0.4574 -0.0112
-11 5 -9 0.1857 0.0026
-11 5 -8 -0.5446 0.0128
-11 5 -7 0.4757 -0.0073
-11 5 -6 -0.4000 -0.0012
-11 5 -5 0.4125 -0.0181
-11 5 -4 -0.2140 -0.0112
-11 5 -3 -0.1981 0.0037
-11 5 -2 0.0719 0.0059
-11 5 -1 -0.8463 0.0037
-11 5 0 0.7214 0.0015
-11 5 1 -0.9223 -0.0021
-11 5 2 1.2195 -0.0020
-11 5 3 -0.3802 0.0024
-11 5 4 0.7972 0.0047
-11 5 5 -0.1317 -0.0005
-11 5 6 0.0037 0.0008
-11 5 7 -0.0236 0.0069
-11 5 8 -0.5036 0.0007
-11 5 9 0.4221 0.0038
-11 5 10 -0.5451 0.0061
-11 5 11 0.3045 -0.0081
-11 5 12 -0.4147 -0.0046
-11 5 13 -0.0037 0.0075
-11 5 14 -0.5769 -0.0034
-11 5 15 -0.0394 0.0088
-11 5 16 -0.3533 0.0081
-11 5 17 -0.3352 -0.0030
-11 5 18 0.2183 -0.0055
-11 5 19 -0.2706 0.0044
-11 5 20 0.2792 0.0067
-11 5 21 -0.0059 -0.0082
-11 6 -10 0.0086 0.0124
-11 6 -9 -0.1699 -0.0637
-11 6 -8 0.5142 0.0144
-11 6 -7 -0.1460 -0.0396
-11 6 -6 0.5115 -0.0165
-11 6 -5 -0.1751 0.0025
-11 6 -4 0.0797 -0.0059
-11 6 -3 -0.3164 0.0121
-11 6 -2 -0.0026 0.0076
-11 6 -1 -0.3599 -0.0047
-11 6 0 0.1824 -0.0004
-11 6 1 -0.3461 0.0032
-11 6 2 0.1261 -0.0004
-11 6 3 -0.2071 0.0026
-11 6 4 0.0776 -0.0026
-11 6 5 -0.1685 -0.0003
-11 6 6 -0.0035 -0.0036
-11 6 7 -0.0738 0.0177
-11 6 8 -0.4413 0.0100
-11 6 9 0.0990 0.0199
-11 6 10 -0.6367 0.0113
-11 6 11 -0.0202 0.0161
-11 6 12 -0.2856 0.0032
-11 6 13 -0.0870 0.0163
-11 6 14 0.1066 0.0052
-11 6 15 0.0378 0.0023
-10 0 -8 5.3776 -0.0308
-10 0 -6 7.2636 0.0067
-10 0 -4 5.3566 0.0101
-10 0 -2 1.4556 -0.0229
-10 0 0 0.9897 -0.0243
-10 0 2 5.4275 -0.0189
-10 0 4 11.3103 -0.0185
-10 0 6 12.7635 -0.0024
-10 0 10 0.0726 0.0029
-10 0 12 -2.1459 -0.0006
-10 0 14 -1.4207 0.0027
-10 0 16 1.0266 -0.0054
-10 0 18 2.9504 -0.0011
-10 0 20 2.4562 0.0029
-10 0 22 1.0421 -0.0002
-10 0 24 0.0483 0.0060
-10 0 26 -0.1561 0.0060
-10 0 28 -0.0715 0.0169
-10 0 30 -0.0758 0.0088
-10 0 32 0.0356 -0.0262
-10 1 -9 -1.1678 0.0011
-10 1 -8 2.6515 -0.0067
-10 1 -7 -1.3053 0.0079
-10 1 -6 1.8936 0.0069
-10 1 -5 -1.3794 -0.0020
-10 1 -4 1.4385 -0.0095
-10 1 -3 -0.6840 0.0006
-10 1 -2 2.0930 -0.0065
-10 1 -1 -1.0611 0.0056
-10 1 0 3.0607 0.0006
-10 1 1 -4.3001 0.0050
-10 1 2 3.2400 -0.0010
-10 1 3 -7.2370 0.0087
-10 1 4 2.5904 0.0113
-10 1 5 -6.3537 0.0010
-10 1 6 0.4727 0.0164
-10 1 7 -3.4017 -0.0080
-10 1 8 -1.1423 0.0012
-10 1 9 -1.5170 -0.0070
-10 1 10 -0.3252 -0.0091
-10 1 11 -1.0083 -0.0035
-10 1 12 0.1994 -0.0031
-10 1 13 -1.1354 -0.0019
-10 1 14 0.2125 -0.0027
-10 1 15 -1.3011 -0.0030
-10 1 16 0.6916 -0.0030
-10 1 17 -1.5441 0.0015
-10 1 18 0.1244 0.0006
-10 1 19 -1.8224 0.0043
-10 1 20 -0.6284 0.0001
-10 1 21 -0.7743 0.0009
-10 1 22 -0.2430 0.0059
-10 1 23 0.6828 -0.0002
-10 1 24 0.8184 -0.0074
-10 1 25 0.4366 0.0022
-10 1 26 1.5421 -0.0134
-10 1 27 -0.3126 0.0051
-10 1 28 1.1298 0.0128
-10 1 29 -0.6001 -0.0002
-10 1 30 0.3549 -0.0026
-10 1 31 -0.7243 -0.0044
-10 1 32 -0.0592 -0.0377
-10 2 -9 -1.7706 0.0018
-10 2 -8 0.2634 0.0073
-10 2 -7 -2.1257 0.0017
-10 2 -6 0.9124 0.0033
-10 2 -5 -1.5861 -0.0031
-10 2 -4 2.3618 -0.0040
-10 2 -3 -1.1698 0.0061
-10 2 -2 3.2075 0.0027
-10 2 -1 -1.5318 0.0016
-10 2 0 2.2707 0.0026
-10 2 1 -1.4174 -0.0038
-10 2 2 -0.0311 0.0002
-10 2 3 -0.1106 -0.0032
-10 2 4 -1.6158 -0.0018
-10 2 5 0.4737 -0.0032
-10 2 6 -1.2117 -0.0075
-10 2 7 -0.7897 0.0029
-10 2 8 1.5452 -0.0047
-10 2 9 -1.7878 0.0040
-10 2 10 3.5454 0.0057
-10 2 11 -1.0703 0.0075
-10 2 12 2.5409 0.0019
-10 2 13 0.3787 0.0033
-10 2 14 1.1849 -0.0006
-10 2 15 1.3325 -0.0046
-10 2 16 0.5249 0.0078
-10 2 17 1.0162 0.0014
-10 2 18 0.3465 -0.0014
-10 2 19 0.5144 -0.0054
-10 2 20 1.0531 -0.0021
-10 2 21 0.7678 -0.0084
-10 2 22 1.5538 0.0065
-10 2 23 0.3013 0.0063
-10 2 24 1.2994 -0.0021
-10 2 25 -0.4153 0.0009
-10 2 26 0.5746 0.0011
-10 2 27 -0.1572 -0.0039
-10 2 28 -0.0911 0.0026
-10 2 29 0.0470 0.0207
-10 2 30 -0.1980 -0.0042
-10 2 31 0.1550 0.0351
-10 3 -9 0.0939 -0.0004
-10 3 -8 0.7230 -0.0033
-10 3 -7 0.7252 -0.0020
-10 3 -6 0.2261 -0.0001
-10 3 -5 0.2480 -0.0018
-10 3 -4 -0.1617 0.0037
-10 3 -3 -1.0947 0.0028
-10 3 -2 -0.1370 0.0016
-10 3 -1 -2.3963 -0.0060
-10 3 0 -1.1687 -0.0025
-10 3 1 -2.3458 -0.0017
-10 3 2 -1.5807 0.0003
-10 3 3 -0.9042 0.0022
-10 3 4 -0.7507 -0.0034
-10 3 5 -0.0539 0.0043
-10 3 6 0.5829 -0.0067
-10 3 7 -0.8910 0.0019
-10 3 8 1.9265 0.0048
-10 3 9 -2.2188 -0.0042
-10 3 10 0.9117 0.0042
-10 3 11 -2.8041 -0.0025
-10 3 12 -0.9384 -0.0060
-10 3 13 -2.2402 -0.0040
-10 3 14 -0.6600 0.0031
-10 3 15 -0.8966 -0.0000
-10 3 16 0.0856 0.0049
-10 3 17 0.0753 -0.0007
-10 3 18 0.3024 -0.0015
-10 3 19 0.2598 -0.0018
-10 3 20 0.2743 0.0026
-10 3 21 -0.1010 0.0092
-10 3 22 -0.0700 0.0035
-10 3 23 -0.6446 -0.0083
-10 3 24 -0.0429 0.0032
-10 3 25 -0.7152 -0.0206
-10 3 26 0.0935 -0.0046
-10 3 27 -0.4546 0.0114
-10 3 28 -0.1129 -0.0090
-10 3 29 -0.2279 0.0204
-10 4 -9 1.6831 0.0031
-10 4 -8 -0.5317 -0.0001
-10 4 -7 1.6000 -0.0122
-10 4 -6 -0.5182 -0.0014
-10 4 -5 0.5246 0.0013
-10 4 -4 0.7339 0.0039
-10 4 -3 -0.6954 0.0075
-10 4 -2 1.2174 -0.0017
-10 4 -1 -0.9180 -0.0001
-10 4 0 1.3941 -0.0000
-10 4 1 -0.1637 0.0020
-10 4 2 1.8958 0.0016
-10 4 3 0.3176 -0.0008
-10 4 4 1.6800 -0.0022
-10 4 5 0.0783 -0.0009
-10 4 6 1.7842 0.0015
-10 4 7 -0.3347 0.0016
-10 4 8 1.4180 0.0002
-10 4 9 -0.6686 -0.0004
-10 4 10 -0.1042 -0.0006
-10 4 11 -1.1402 -0.0033
-10 4 12 -0.0342 0.0033
-10 4 13 -1.1278 0.0019
-10 4 14 0.7755 -0.0038
-10 4 15 -0.4454 0.0030
-10 4 16 0.6080 -0.0020
-10 4 17 -0.5657 -0.0004
-10 4 18 0.5366 0.0016
-10 4 19 -1.1863 0.0097
-10 4 20 0.1517 -0.0062
-10 4 21 -0.7403 0.0017
-10 4 22 -0.2875 0.0067
-10 4 23 0.1554 -0.0009
-10 4 24 0.0631 0.0096
-10 4 25 0.4725 0.0373
-10 4 26 0.2072 -0.0029
-10 5 -9 0.7856 -0.0038
-10 5 -8 -0.3350 0.0009
-10 5 -7 0.6542 -0.0078
-10 5 -6 -0.3129 0.0154
-10 5 -5 0.2565 0.0109
-10 5 -4 0.1110 0.0004
-10 5 -3 -0.0811 -0.0035
-10 5 -2 0.7218 -0.0069
-10 5 -1 -0.6356 -0.0056
-10 5 0 1.1351 0.0043
-10 5 1 -1.3505 0.0051
-10 5 2 0.8178 -0.0004
-10 5 3 -1.2171 -0.0028
-10 5 4 0.4393 -0.0008
-10 5 5 -0.4614 -0.0046
-10 5 6 0.3579 -0.0055
-10 5 7 0.1325 -0.0011
-10 5 8 -0.3293 -0.0071
-10 5 9 0.4699 -0.0038
-10 5 10 -0.6500 0.0057
-10 5 11 0.4448 0.0046
-10 5 12 -0.1558 -0.0047
-10 5 13 0.4835 0.0082
-10 5 14 -0.0127 -0.0088
-10 5 15 0.3610 -0.0053
-10 5 16 0.1961 0.0072
-10 5 17 -0.3114 -0.0009
-10 5 18 0.3707 0.0009
-10 5 19 -0.5187 -0.0017
-10 5 20 0.1149 0.0057
-10 5 21 -0.2699 -0.0242
-10 5 22 0.1325 0.0082
-10 6 -9 -0.3417 -0.0164
-10 6 -8 0.0097 0.0208
-10 6 -7 -0.5574 0.0054
-10 6 -6 -0.0668 -0.0043
-10 6 -5 -0.1204 0.0074
-10 6 -4 0.1135 -0.0127
-10 6 -3 0.1630 -0.0087
-10 6 -2 0.3026 0.0082
-10 6 -1 -0.1980 0.0008
-10 6 0 0.4399 0.0006
-10 6 1 -0.2692 0.0048
-10 6 2 0.3401 -0.0077
-10 6 3 -0.0273 0.0024
-10 6 4 0.1940 0.0055
-10 6 5 0.0119 0.0055
-10 6 6 0.0788 -0.0024
-10 6 7 0.4653 -0.0014
-10 6 8 -0.1728 -0.0121
-10 6 9 0.9270 -0.0051
-10 6 10 -0.1088 -0.0095
-10 6 11 0.5004 -0.0009
-10 6 12 0.1215 -0.0089
-10 6 13 -0.1395 -0.0044
-10 6 14 0.0563 -0.0038
-10 6 15 -0.2731 -0.0010
-10 6 16 -0.0693 -0.0071
-9 0 -7 -8.9734 -0.0063
-9 0 -5 -7.1830 -0.0250
-9 0 -1 2.5513 0.0209
-9 0 1 -2.2941 0.0130
-9 0 3 -10.9392 0.0185
-9 0 5 -15.5665 0.0162
-9 0 7 -10.7577 0.0003
-9 0 9 -1.7936 -0.0036
-9 0 11 2.5582 0.0050
-9 0 13 2.3404 -0.0014
-9 0 15 -0.2919 0.0002
-9 0 17 -3.3300 0.0065
-9 0 19 -3.5538 -0.0006
-9 0 23 0.4694 -0.0006
-9 0 25 0.8537 -0.0059
-9 0 27 0.1998 -0.0085
-9 0 29 -0.2775 -0.0005
-9 0 31 -0.5092 0.0242
-9 1 -8 1.5891 -0.0078
-9 1 -7 -3.0815 -0.0133
-9 1 -6 2.0317 0.0060
-9 1 -5 -1.8274 0.0083
-9 1 -4 1.2720 0.0090
-9 1 -3 -1.8817 0.0187
-9 1 -2 0.6752 -0.0052
-9 1 -1 -3.5764 0.0026
-9 1 0 3.3962 -0.0070
-9 1 1 -4.5556 0.0015
-9 1 2 7.4113 -0.0085
-9 1 3 -3.8539 -0.0036
-9 1 4 7.7818 -0.0078
-9 1 5 -1.3629 -0.0174
-9 1 6 4.8919 0.0002
-9 1 7 1.3013 -0.0142
-9 1 8 2.5734 0.0037
-9 1 9 0.9919 0.0038
-9 1 10 1.8471 0.0032
-9 1 11 -0.1436 0.0056
-9 1 12 1.8783 0.0026
-9 1 13 -0.1428 0.0014
-9 1 14 1.9198 0.0061
-9 1 15 -0.6097 0.0066
-9 1 16 1.6783 0.0024
-9 1 17 -0.3956 0.0031
-9 1 18 1.8258 -0.0044
-9 1 19 0.6927 0.0013
-9 1 20 1.3989 -0.0008
-9 1 21 0.6829 -0.0028
-9 1 22 -0.2367 0.0008
-9 1 23 -0.5187 -0.0002
-9 1 24 -0.6440 -0.0029
-9 1 25 -1.7270 0.0087
-9 1 26 0.2581 -0.0052
-9 1 27 -1.6599 -0.0121
-9 1 28 0.7041 0.0013
-9 1 29 -0.7003 -0.0059
-9 1 30 0.8870 0.0067
-9 1 31 0.0403 0.0417
-9 1 32 0.5658 0.0008
-9 2 -8 2.3713 -0.0018
-9 2 -7 -1.0726 -0.0054
-9 2 -6 1.8020 0.0019
-9 2 -5 -2.4577 0.0075
-9 2 -4 0.9522 -0.0065
-9 2 -3 -3.4233 -0.0001
-9 2 -2 1.0573 -0.0069
-9 2 -1 -2.8939 -0.0045
-9 2 0 1.2930 0.0046
-9 2 1 -0.6392 0.0008
-9 2 2 0.2331 0.0042
-9 2 3 1.3490 -0.0024
-9 2 4 -0.7535 0.0049
-9 2 5 1.5698 -0.0012
-9 2 6 0.3022 0.0039
-9 2 7 -0.8353 0.0061
-9 2 8 1.8091 -0.0022
-9 2 9 -3.8763 -0.0005
-9 2 10 1.4164 -0.0098
-9 2 11 -3.8203 -0.0036
-9 2 12 -0.1888 -0.0078
-9 2 13 -2.1221 0.0028
-9 2 14 -1.5166 0.0016
-9 2 15 -0.9971 -0.0064
-9 2 16 -1.5376 -0.0026
-9 2 17 -0.3424 -0.0029
-9 2 18 -0.6851 0.0015
-9 2 19 -0.8297 0.0040
-9 2 20 -0.7184 0.0068
-9 2 21 -1.5688 -0.0096
-9 2 22 -0.5751 -0.0065
-9 2 23 -1.3380 -0.0014
-9 2 24 0.5207 -0.0013
-9 2 25 -0.5897 0.0077
-9 2 26 0.5909 0.0090
-9 2 27 0.0881 0.0006
-9 2 28 0.0184 -0.0124
-9 2 29 0.2401 0.0031
-9 2 30 -0.2022 -0.0309
-9 2 31 0.0760 -0.0065
-9 3 -8 -0.7229 -0.0059
-9 3 -7 0.0590 -0.0011
-9 3 -6 -0.1989 0.0035
-9 3 -5 0.8252 -0.0037
-9 3 -4 1.3695 0.0002
-9 3 -3 0.6414 -0.0024
-9 3 -2 2.8996 0.0043
-9 3 -1 1.2810 0.0041
-9 3 0 3.1242 0.0041
-9 3 1 2.0198 0.0015
-9 3 2 1.5654 0.0001
-9 3 3 1.2305 0.0005
-9 3 4 0.0415 0.0004
-9 3 5 -0.2213 0.0083
-9 3 6 0.4940 -0.0030
-9 3 7 -2.0621 0.0003
-9 3 8 1.8633 0.0001
-9 3 9 -1.9088 -0.0060
-9 3 10 2.4107 0.0016
-9 3 11 0.5534 0.0059
-9 3 12 1.9938 -0.0000
-9 3 13 1.1156 -0.0004
-9 3 14 0.8779 -0.0003
-9 3 15 -0.0131 -0.0082
-9 3 16 -0.2009 0.0030
-9 3 17 -0.5851 0.0017
-9 3 18 -0.5206 0.0036
-9 3 19 -0.5956 -0.0013
-9 3 20 -0.1268 -0.0074
-9 3 21 0.0411 -0.0038
-9 3 22 0.6503 0.0031
-9 3 23 0.3638 -0.0001
-9 3 24 0.9179 0.0154
-9 3 25 0.0177 0.0030
-9 3 26 0.4893 -0.0112
-9 3 27 0.0934 0.0058
-9 3 28 0.1840 -0.0189
-9 3 29 0.3657 -0.0009
-9 4 -8 -1.7307 0.0024
-9 4 -7 0.3496 0.0039
-9 4 -6 -0.6838 0.0051
-9 4 -5 -1.0111 -0.0018
-9 4 -4 0.6716 -0.0074
-9 4 -3 -1.6549 -0.0007
-9 4 -2 1.1580 -0.0006
-9 4 -1 -1.1386 0.0019
-9 4 0 0.3846 -0.0003
-9 4 1 -1.3584 -0.0009
-9 4 2 -0.4255 -0.0019
-9 4 3 -1.3907 0.0018
-9 4 4 -0.2138 -0.0006
-9 4 5 -1.4862 -0.0009
-9 4 6 0.5396 -0.0015
-9 4 7 -1.6485 -0.0019
-9 4 8 0.9775 0.0020
-9 4 9 -0.0045 -0.0004
-9 4 10 1.3140 0.0031
-9 4 11 0.7397 -0.0052
-9 4 12 1.4663 -0.0009
-9 4 13 -0.5043 0.0019
-9 4 14 0.6971 -0.0015
-9 4 15 -0.7501 0.0058
-9 4 16 0.2543 -0.0005
-9 4 17 -0.4768 -0.0006
-9 4 18 0.9558 -0.0067
-9 4 19 -0.2774 0.0062
-9 4 20 0.9462 -0.0020
-9 4 21 0.1109 -0.0029
-9 4 22 -0.0778 0.0006
-9 4 23 -0.3001 -0.0121
-9 4 24 -0.6368 -0.0278
-9 4 25 -0.5424 0.0025
-9 4 26 -0.4087 -0.0224
-9 4 27 -0.0474 -0.0053
-9 5 -8 -0.8974 0.0097
-9 5 -7 0.2211 -0.0043
-9 5 -6 -0.2939 -0.0041
-9 5 -5 -0.1503 -0.0039
-9 5 -4 0.2749 -0.0011
-9 5 -3 -0.5690 0.0077
-9 5 -2 0.6649 0.0076
-9 5 -1 -1.1059 -0.0037
-9 5 0 1.3474 -0.0058
-9 5 1 -1.1744 -0.0029
-9 5 2 1.5142 -0.0017
-9 5 3 -0.7149 0.0009
-9 5 4 0.8940 0.0055
-9 5 5 -0.5592 0.0033
-9 5 6 0.3962 0.0015
-9 5 7 0.1435 0.0079
-9 5 8 -0.0450 0.0019
-9 5 9 0.9570 -0.0036
-9 5 10 -0.2931 -0.0037
-9 5 11 0.4746 0.0015
-9 5 12 -0.2711 -0.0082
-9 5 13 0.0237 0.0081
-9 5 14 -0.2252 0.0026
-9 5 15 -0.0925 -0.0096
-9 5 16 0.3508 0.0041
-9 5 17 -0.4318 -0.0040
-9 5 18 0.7575 0.0006
-9 5 19 -0.2888 -0.0014
-9 5 20 0.4036 0.0126
-9 5 21 -0.1443 -0.0048
-9 5 22 0.1505 0.0130
-9 5 23 -0.0534 0.0265
-9 6 -8 0.4612 0.0047
-9 6 -7 0.2551 0.0112
-9 6 -6 0.2916 -0.0057
-9 6 -5 0.1232 0.0115
-9 6 -4 -0.1928 0.0077
-9 6 -3 -0.1319 -0.0113
-9 6 -2 0.0909 0.0010
-9 6 -1 -0.4287 -0.0078
-9 6 0 0.4427 -0.0082
-9 6 1 -0.4729 0.0106
-9 6 2 0.1144 -0.0028
-9 6 3 -0.2317 -0.0048
-9 6 4 0.0540 -0.0041
-9 6 5 -0.0746 -0.0094
-9 6 6 -0.1767 -0.0030
-9 6 7 0.1701 0.0030
-9 6 8 -0.9185 -0.0014
-9 6 9 0.2172 0.0051
-9 6 10 -0.7217 -0.0031
-9 6 11 -0.0992 0.0033
-9 6 12 0.1361 0.0030
-9 6 13 -0.1802 0.0020
-9 6 14 0.3820 0.0023
-9 6 15 -0.0149 0.0126
-9 6 16 0.1062 -0.0013
-9 6 17 0.0870 0.0097
-8 0 -6 9.1587 0.0313
-8 0 -4 0.3943 0.0064
-8 0 -2 -6.9005 -0.0025
-8 0 0 -2.5110 0.0071
-8 0 2 9.7109 -0.0034
-8 0 4 18.4843 -0.0172
-8 0 6 15.8304 -0.0173
-8 0 8 5.1871 -0.0043
-8 0 10 -2.1810 -0.0063
-8 0 12 -3.2603 -0.0050
-8 0 14 -0.8523 0.0048
-8 0 16 2.9746 -0.0050
-8 0 18 4.3342 -0.0051
-8 0 20 2.1526 -0.0007
-8 0 22 -0.6652 -0.0043
-8 0 24 -1.5286 0.0005
-8 0 26 -0.4526 0.0043
-8 0 28 0.5718 -0.0050
-8 0 30 1.0001 -0.0222
-8 0 32 0.8743 -0.0042
-8 1 -7 -2.8897 -0.0063
-8 1 -6 2.4342 -0.0004
-8 1 -5 -2.3231 -0.0164
-8 1 -4 1.1540 -0.0234
-8 1 -3 -0.7418 -0.0002
-8 1 -2 3.2010 -0.0065
-8 1 -1 -2.3436 0.0071
-8 1 0 5.7026 -0.0000
-8 1 1 -7.1028 0.0048
-8 1 2 5.2406 -0.0039
-8 1 3 -9.1625 0.0088
-8 1 4 2.0662 0.0054
-8 1 5 -6.7708 0.0084
-8 1 6 -1.7235 0.0171
-8 1 7 -4.0217 0.0039
-8 1 8 -2.3268 0.0082
-8 1 9 -2.9904 -0.0006
-8 1 10 -0.6408 -0.0043
-8 1 11 -2.7754 -0.0018
-8 1 12 -0.1756 0.0002
-8 1 13 -2.6292 -0.0067
-8 1 14 0.2853 -0.0042
-8 1 15 -1.9687 -0.0074
-8 1 16 0.5500 -0.0075
-8 1 17 -1.5851 0.0027
-8 1 18 -0.5722 -0.0025
-8 1 19 -1.6254 0.0012
-8 1 20 -1.0699 0.0001
-8 1 21 -0.3870 -0.0030
-8 1 22 0.0019 0.0019
-8 1 23 0.6733 0.0021
-8 1 24 1.5426 -0.0034
-8 1 25 -0.0470 0.0054
-8 1 26 1.9237 0.0094
-8 1 27 -0.6842 -0.0002
-8 1 28 0.9854 0.0103
-8 1 29 -0.8304 -0.0077
-8 1 30 0.0410 -0.0362
-8 1 31 -0.7469 0.0004
-8 1 32 -0.4012 -0.0544
-8 2 -7 -2.0749 -0.0006
-8 2 -6 2.5400 -0.0083
-8 2 -5 -0.6797 0.0034
-8 2 -4 3.5884 -0.0055
-8 2 -3 -0.1664 0.0090
-8 2 -2 3.5045 0.0054
-8 2 -1 -0.5847 -0.0028
-8 2 0 1.4473 -0.0007
-8 2 1 -0.0238 -0.0053
-8 2 2 -0.9024 0.0011
-8 2 3 1.0664 -0.0017
-8 2 4 -1.5944 0.0095
-8 2 5 0.2112 -0.0060
-8 2 6 0.2607 0.0007
-8 2 7 -1.8315 -0.0041
-8 2 8 3.8707 -0.0046
-8 2 9 -1.9487 0.0075
-8 2 10 5.1135 0.0019
-8 2 11 -0.2073 0.0098
-8 2 12 3.4528 -0.0033
-8 2 13 1.4640 -0.0003
-8 2 14 1.7152 0.0015
-8 2 15 1.9542 0.0038
-8 2 16 0.3988 0.0056
-8 2 17 1.0026 0.0037
-8 2 18 0.3303 -0.0049
-8 2 19 0.4876 -0.0046
-8 2 20 1.2860 0.0076
-8 2 21 0.6047 0.0069
-8 2 22 1.3380 0.0075
-8 2 23 -0.4481 0.0029
-8 2 24 0.5988 -0.0118
-8 2 25 -1.0204 -0.0130
-8 2 26 -0.0243 -0.0071
-8 2 27 -0.2133 0.0042
-8 2 28 -0.1697 -0.0013
-8 2 29 0.2609 0.0219
-8 2 30 0.0026 0.0039
-8 2 31 0.3877 0.0092
-8 3 -7 0.3597 -0.0000
-8 3 -6 -1.2332 0.0031
-8 3 -5 -1.4165 -0.0038
-8 3 -4 -1.2361 0.0022
-8 3 -3 -3.3224 -0.0014
-8 3 -2 -1.3847 -0.0042
-8 3 -1 -3.8845 -0.0034
-8 3 0 -2.1555 -0.0038
-8 3 1 -2.3760 -0.0007
-8 3 2 -1.4235 0.0027
-8 3 3 -0.2098 -0.0037
-8 3 4 0.1771 -0.0048
-8 3 5 0.0677 -0.0006
-8 3 6 2.1353 -0.0055
-8 3 7 -1.2349 0.0032
-8 3 8 2.8848 0.0050
-8 3 9 -1.9040 -0.0000
-8 3 10 0.3872 -0.0039
-8 3 11 -1.6588 0.0019
-8 3 12 -1.3809 -0.0043
-8 3 13 -0.9130 0.0039
-8 3 14 -0.3368 0.0089
-8 3 15 0.1226 -0.0038
-8 3 16 0.6676 -0.0006
-8 3 17 0.6690 -0.0068
-8 3 18 0.8658 -0.0026
-8 3 19 0.4070 0.0059
-8 3 20 0.2045 0.0042
-8 3 21 -0.4777 0.0010
-8 3 22 -0.6088 -0.0009
-8 3 23 -1.0916 -0.0103
-8 3 24 -0.2894 -0.0036
-8 3 25 -0.6835 0.0122
-8 3 26 0.0021 -0.0039
-8 3 27 -0.1665 0.0151
-8 3 28 -0.3769 0.0017
-8 3 29 -0.1073 -0.0100
-8 3 30 -0.4148 -0.0054
-8 4 -7 0.8581 -0.0056
-8 4 -6 1.0190 -0.0026
-8 4 -5 -0.6596 0.0018
-8 4 -4 2.0602 0.0024
-8 4 -3 -1.4227 0.0019
-8 4 -2 1.2175 -0.0016
-8 4 -1 -0.7742 -0.0017
-8 4 0 0.8499 -0.0006
-8 4 1 0.2998 0.0023
-8 4 2 1.0898 -0.0012
-8 4 3 0.3712 0.0014
-8 4 4 1.1252 0.0004
-8 4 5 -0.4984 0.0023
-8 4 6 1.6601 0.0023
-8 4 7 -1.1386 -0.0019
-8 4 8 0.4936 0.0005
-8 4 9 -1.3537 -0.0039
-8 4 10 -1.0899 0.0056
-8 4 11 -1.5704 0.0016
-8 4 12 0.0361 0.0010
-8 4 13 -0.9649 -0.0009
-8 4 14 0.8961 -0.0070
-8 4 15 0.0108 -0.0020
-8 4 16 0.4412 0.0001
-8 4 17 -0.3844 0.0051
-8 4 18 0.3222 -0.0047
-8 4 19 -0.9213 -0.0012
-8 4 20 0.0750 -0.0016
-8 4 21 -0.1321 -0.0037
-8 4 22 0.4245 0.0111
-8 4 23 0.6637 0.0207
-8 4 24 0.9663 -0.0044
-8 4 25 0.5529 0.0144
-8 4 26 0.2973 0.0001
-8 4 27 -0.0311 -0.0312
-8 5 -7 0.3296 -0.0038
-8 5 -6 0.2054 0.0027
-8 5 -5 -0.5666 0.0031
-8 5 -4 0.5569 -0.0050
-8 5 -3 -0.8932 -0.0057
-8 5 -2 0.9510 0.0013
-8 5 -1 -1.3018 0.0043
-8 5 0 1.3410 0.0048
-8 5 1 -1.6503 0.0059
-8 5 2 0.9626 -0.0004
-8 5 3 -1.2016 -0.0039
-8 5 4 0.5980 -0.0007
-8 5 5 -0.8193 -0.0007
-8 5 6 0.0463 -0.0069
-8 5 7 -0.5455 -0.0002
-8 5 8 -1.0489 0.0021
-8 5 9 -0.0689 0.0024
-8 5 10 -0.8240 0.0021
-8 5 11 0.0008 0.0055
-8 5 12 0.0020 -0.0075
-8 5 13 -0.0525 -0.0026
-8 5 14 0.1029 0.0100
-8 5 15 -0.3698 -0.0036
-8 5 16 0.4364 0.0059
-8 5 17 -0.8752 -0.0004
-8 5 18 0.4949 -0.0052
-8 5 19 -0.5703 -0.0045
-8 5 20 0.1766 0.0032
-8 5 21 -0.0961 -0.0047
-8 5 22 0.1002 -0.0288
-8 5 23 0.0648 -0.0131
-8 6 -7 -0.4376 0.0007
-8 6 -6 -0.2833 -0.0102
-8 6 -5 -0.0047 -0.0051
-8 6 -4 -0.0722 0.0125
-8 6 -3 0.0316 -0.0033
-8 6 -2 0.2684 0.0156
-8 6 -1 -0.5127 0.0085
-8 6 0 0.5354 -0.0103
-8 6 1 -0.3153 0.0033
-8 6 2 0.3120 0.0005
-8 6 3 -0.1360 0.0012
-8 6 4 0.0664 0.0152
-8 6 5 -0.2670 0.0028
-8 6 6 -0.1069 0.0039
-8 6 7 0.4920 0.0046
-8 6 8 -0.2299 -0.0021
-8 6 9 0.8258 0.0076
-8 6 10 0.0461 -0.0013
-8 6 11 -0.0360 -0.0007
-8 6 12 0.2729 0.0010
-8 6 13 -0.4370 -0.0027
-8 6 14 0.1486 -0.0137
-8 6 15 -0.1052 0.0018
-8 6 16 -0.0498 -0.0169
-8 6 17 0.1657 -0.0058
-8 7 0 -0.0780 -0.0002
-8 7 1 -0.0619 -0.0048
-8 7 2 -0.0639 0.0055
-8 7 3 -0.1391 0.0011
-8 7 4 0.1334 -0.0184
-7 0 -5 -0.8541 -0.0160
-7 0 -3 11.0344 -0.0227
-7 0 -1 8.6223 -0.0407
-7 0 1 -7.7216 -0.0210
-7 0 3 -22.1355 0.0018
-7 0 5 -22.4748 0.0223
-7 0 7 -10.5337 0.0200
-7 0 9 0.5607 0.0070
-7 0 11 3.9474 0.0098
-7 0 13 2.3011 -0.0027
-7 0 15 -1.8537 -0.0026
-7 0 17 -4.5199 0.0088
-7 0 19 -2.9614 0.0017
-7 0 21 0.3746 0.0032
-7 0 23 1.9500 0.0063
-7 0 25 0.7739 -0.0002
-7 0 27 -0.7950 0.0053
-7 0 29 -1.3957 0.0199
-7 0 31 -1.4089 -0.0008
-7 0 33 -0.7396 -0.0310
-7 1 -6 3.6058 0.0170
-7 1 -5 -0.3310 0.0198
-7 1 -4 1.3080 0.0060
-7 1 -3 -1.7927 0.0058
-7 1 -2 1.3449 -0.0045
-7 1 -1 -6.2613 -0.0026
-7 1 0 6.2735 0.0004
-7 1 1 -6.8856 0.0066
-7 1 2 10.3749 -0.0031
-7 1 3 -2.6342 0.0090
-7 1 4 9.1147 -0.0110
-7 1 5 2.7198 -0.0037
-7 1 6 5.9315 -0.0119
-7 1 7 4.4313 -0.0156
-7 1 8 4.3784 -0.0041
-7 1 9 2.2579 -0.0033
-7 1 10 3.7723 0.0004
-7 1 11 0.8611 -0.0003
-7 1 12 3.2544 0.0036
-7 1 13 0.2881 -0.0023
-7 1 14 2.2917 0.0095
-7 1 15 -0.4445 0.0069
-7 1 16 1.2609 0.0008
-7 1 17 0.3326 0.0046
-7 1 18 1.3478 -0.0024
-7 1 19 1.2477 -0.0000
-7 1 20 0.9023 0.0053
-7 1 21 0.5576 -0.0000
-7 1 22 -0.4333 0.0006
-7 1 23 -1.0627 0.0023
-7 1 24 -0.2232 -0.0053
-7 1 25 -1.9002 -0.0073
-7 1 26 0.5577 -0.0017
-7 1 27 -1.1590 -0.0118
-7 1 28 0.6193 0.0062
-7 1 29 -0.1368 0.0255
-7 1 30 0.6839 0.0002
-7 1 31 0.4160 0.0504
-7 1 32 0.3153 -0.0090
-7 2 -6 0.6736 0.0002
-7 2 -5 -3.6433 0.0104
-7 2 -4 -0.7817 -0.0056
-7 2 -3 -4.0441 -0.0035
-7 2 -2 -0.5204 0.0003
-7 2 -1 -2.3642 -0.0012
-7 2 0 -0.4230 0.0058
-7 2 1 0.4052 0.0029
-7 2 2 -1.3321 -0.0019
-7 2 3 1.5187 -0.0097
-7 2 4 -0.7444 0.0011
-7 2 5 0.0397 -0.0103
-7 2 6 1.7527 0.0088
-7 2 7 -3.7122 0.0039
-7 2 8 2.6437 -0.0003
-7 2 9 -6.1578 0.0024
-7 2 10 0.8576 -0.0091
-7 2 11 -4.9348 0.0021
-7 2 12 -1.2251 0.0009
-7 2 13 -2.6233 0.0029
-7 2 14 -2.1952 -0.0018
-7 2 15 -0.6265 -0.0044
-7 2 16 -1.4563 -0.0086
-7 2 17 0.2318 0.0044
-7 2 18 -0.2935 0.0020
-7 2 19 -0.6847 -0.0018
-7 2 20 -0.3063 -0.0059
-7 2 21 -1.2606 -0.0111
-7 2 22 0.3157 -0.0063
-7 2 23 -0.6959 0.0093
-7 2 24 1.2745 0.0150
-7 2 25 -0.1173 0.0120
-7 2 26 0.5274 0.0025
-7 2 27 -0.0016 0.0002
-7 2 28 -0.3256 -0.0147
-7 2 29 -0.1529 -0.0047
-7 2 30 -0.3835 0.0011
-7 2 31 -0.1953 -0.0050
-7 3 -6 1.1039 0.0059
-7 3 -5 1.6168 -0.0007
-7 3 -4 3.4542 -0.0005
-7 3 -3 1.5340 0.0031
-7 3 -2 4.5039 -0.0003
-7 3 -1 2.0785 0.0050
-7 3 0 3.1488 0.0001
-7 3 1 1.3379 -0.0039
-7 3 2 0.4717 0.0036
-7 3 3 -0.5491 -0.0018
-7 3 4 -0.6683 0.0053
-7 3 5 -2.3600 0.0069
-7 3 6 0.4407 -0.0026
-7 3 7 -3.5761 -0.0015
-7 3 8 1.4260 -0.0020
-7 3 9 -1.5671 0.0006
-7 3 10 1.4153 -0.0007
-7 3 11 1.3226 0.0080
-7 3 12 1.0671 -0.0066
-7 3 13 0.9174 -0.0054
-7 3 14 0.2495 0.0006
-7 3 15 -0.4863 -0.0018
-7 3 16 -0.5629 0.0099
-7 3 17 -0.9531 0.0067
-7 3 18 -0.6371 -0.0038
-7 3 19 -0.5818 -0.0028
-7 3 20 0.1271 -0.0051
-7 3 21 0.5143 -0.0010
-7 3 22 1.0963 0.0073
-7 3 23 0.5901 0.0035
-7 3 24 1.0282 -0.0125
-7 3 25 -0.0695 0.0034
-7 3 26 0.3306 -0.0133
-7 3 27 0.1575 -0.0021
-7 3 28 0.1435 0.0198
-7 3 29 0.5006 0.0026
-7 3 30 0.1752 -0.0038
-7 4 -6 0.5586 0.0046
-7 4 -5 -2.1442 -0.0015
-7 4 -4 1.6275 -0.0013
-7 4 -3 -1.5831 -0.0007
-7 4 -2 1.1886 0.0021
-7 4 -1 -0.6859 0.0016
-7 4 0 0.0068 -0.0013
-7 4 1 -0.9449 0.0012
-7 4 2 -0.3797 -0.0014
-7 4 3 -0.9249 -0.0003
-7 4 4 0.3559 -0.0020
-7 4 5 -1.4110 -0.0020
-7 4 6 1.1072 0.0000
-7 4 7 -1.0543 0.0008
-7 4 8 1.2265 0.0052
-7 4 9 0.8931 -0.0041
-7 4 10 1.3559 -0.0018
-7 4 11 0.4298 -0.0037
-7 4 12 1.0658 0.0004
-7 4 13 -1.0036 0.0058
-7 4 14 -0.1324 0.0068
-7 4 15 -0.5198 -0.0004
-7 4 16 -0.3505 -0.0035
-7 4 17 -0.2473 0.0017
-7 4 18 0.5313 0.0026
-7 4 19 -0.2614 0.0057
-7 4 20 0.3619 0.0106
-7 4 21 -0.4174 -0.0081
-7 4 22 -0.4850 -0.0144
-7 4 23 -1.2095 0.0060
-7 4 24 -0.6123 -0.0101
-7 4 25 -0.7846 0.0089
-7 4 26 -0.1290 0.0332
-7 4 27 0.2570 -0.0128
-7 5 -6 0.8334 -0.0006
-7 5 -5 -0.6822 0.0004
-7 5 -4 1.2636 0.0017
-7 5 -3 -0.9028 0.0007
-7 5 -2 1.3086 -0.0024
-7 5 -1 -1.3361 -0.0041
-7 5 0 1.6351 -0.0076
-7 5 1 -1.1682 0.0004
-7 5 2 1.3802 0.0018
-7 5 3 -0.5452 -0.0015
-7 5 4 0.9998 -0.0009
-7 5 5 -0.1241 0.0042
-7 5 6 0.9962 -0.0022
-7 5 7 0.8777 -0.0004
-7 5 8 0.5495 -0.0007
-7 5 9 1.0201 -0.0059
-7 5 10 0.2724 -0.0028
-7 5 11 -0.0634 0.0069
-7 5 12 0.3844 0.0045
-7 5 13 -0.2903 -0.0074
-7 5 14 0.4483 0.0023
-7 5 15 -0.3968 -0.0083
-7 5 16 0.8123 -0.0021
-7 5 17 -0.6530 0.0121
-7 5 18 0.6992 0.0022
-7 5 19 -0.2435 -0.0019
-7 5 20 0.0397 -0.0033
-7 5 21 -0.0930 0.0204
-7 5 22 -0.1893 0.0099
-7 5 23 0.0841 0.0368
-7 5 24 -0.3284 0.0338
-7 6 -6 0.3232 0.0029
-7 6 -5 0.1827 -0.0104
-7 6 -4 -0.0185 0.0042
-7 6 -3 -0.0246 -0.0205
-7 6 -2 0.4278 -0.0055
-7 6 -1 -0.4500 0.0072
-7 6 0 0.5197 -0.0025
-7 6 1 -0.4159 0.0057
-7 6 2 0.2152 0.0017
-7 6 3 -0.0879 -0.0161
-7 6 4 0.6068 -0.0005
-7 6 5 0.0292 -0.0067
-7 6 6 0.2285 -0.0033
-7 6 7 0.1307 0.0011
-7 6 8 -0.6627 -0.0099
-7 6 9 -0.0252 0.0009
-7 6 10 -0.1710 -0.0024
-7 6 11 -0.3051 -0.0023
-7 6 12 0.4041 0.0030
-7 6 13 -0.2653 0.0090
-7 6 14 0.0251 -0.0034
-7 6 15 -0.0441 0.0219
-7 6 16 -0.3248 0.0048
-7 6 17 0.1317 -0.0168
-7 6 18 -0.2743 0.0002
-7 7 -3 0.1254 -0.0179
-7 7 -2 0.1925 0.0120
-7 7 -1 -0.0482 0.0052
-7 7 0 0.1048 0.0051
-7 7 1 0.0308 -0.0005
-7 7 2 0.0620 -0.0018
-7 7 3 -0.0558 0.0150
-7 7 4 0.0114 -0.0043
-7 7 5 -0.0673 0.0429
-7 7 6 -0.4298 -0.0039
-6 0 -4 -13.8841 0.0391
-6 0 -2 -15.2189 0.0803
-6 0 2 26.6902 0.0169
-6 0 4 31.3586 -0.0037
-6 0 6 18.2062 -0.0281
-6 0 8 2.5548 -0.0113
-6 0 10 -4.2315 -0.0067
-6 0 12 -3.9066 -0.0048
-6 0 14 0.0879 0.0083
-6 0 16 3.9618 -0.0051
-6 0 18 3.6281 -0.0055
-6 0 20 0.3704 0.0021
-6 0 22 -1.9316 -0.0075
-6 0 24 -1.0990 -0.0057
-6 0 26 0.9333 -0.0028
-6 0 28 1.7129 -0.0157
-6 0 30 1.7863 0.0020
-6 0 32 1.2551 0.0339
-6 1 -5 -2.1808 -0.0065
-6 1 -4 -0.3463 0.0010
-6 1 -3 -0.5779 0.0010
-6 1 -2 5.7772 0.0080
-6 1 -1 -4.9586 -0.0054
-6 1 0 8.7996 -0.0065
-6 1 1 -11.2046 -0.0056
-6 1 2 3.6712 -0.0141
-6 1 3 -11.9599 0.0054
-6 1 4 -4.1757 -0.0158
-6 1 5 -8.5352 0.0143
-6 1 6 -7.4606 0.0074
-6 1 7 -6.0243 0.0094
-6 1 8 -4.7575 0.0134
-6 1 9 -4.7948 0.0008
-6 1 10 -1.8855 0.0004
-6 1 11 -3.6909 0.0008
-6 1 12 -0.9734 0.0060
-6 1 13 -2.4399 -0.0060
-6 1 14 0.0225 0.0007
-6 1 15 -0.9522 -0.0041
-6 1 16 -0.1472 -0.0059
-6 1 17 -0.7084 0.0034
-6 1 18 -1.1719 0.0009
-6 1 19 -1.0673 -0.0056
-6 1 20 -0.9536 -0.0002
-6 1 21 -0.0401 -0.0047
-6 1 22 0.4573 -0.0058
-6 1 23 0.3825 0.0046
-6 1 24 1.6524 0.0042
-6 1 25 -0.3691 0.0031
-6 1 26 1.2667 0.0136
-6 1 27 -0.4026 -0.0035
-6 1 28 0.2199 -0.0142
-6 1 29 -0.3893 -0.0008
-6 1 30 -0.3395 -0.0369
-6 1 31 -0.4166 0.0105
-6 1 32 -0.4637 -0.0143
-6 2 -5 1.2676 -0.0013
-6 2 -4 4.4016 -0.0002
-6 2 -3 1.6469 0.0001
-6 2 -2 3.3735 0.0031
-6 2 -1 0.9214 -0.0045
-6 2 0 0.1881 -0.0049
-6 2 1 1.3428 0.0027
-6 2 2 -1.6267 0.0021
-6 2 3 1.1687 0.0063
-6 2 4 -0.3087 0.0133
-6 2 5 -1.3975 -0.0069
-6 2 6 3.5333 0.0023
-6 2 7 -3.2394 -0.0080
-6 2 8 6.8644 -0.0056
-6 2 9 -1.7234 0.0055
-6 2 10 6.2807 -0.0010
-6 2 11 0.8724 -0.0010
-6 2 12 3.5366 -0.0029
-6 2 13 2.3391 -0.0038
-6 2 14 0.9930 0.0008
-6 2 15 2.0158 0.0101
-6 2 16 -0.5908 -0.0039
-6 2 17 0.3835 0.0015
-6 2 18 -0.0488 -0.0040
-6 2 19 -0.1721 0.0024
-6 2 20 1.0526 0.0096
-6 2 21 -0.2947 0.0098
-6 2 22 0.9140 -0.0036
-6 2 23 -1.2693 -0.0130
-6 2 24 0.3866 -0.0119
-6 2 25 -0.8801 -0.0081
-6 2 26 0.2390 0.0009
-6 2 27 0.3280 0.0128
-6 2 28 0.3364 0.0073
-6 2 29 0.4357 -0.0090
-6 2 30 0.2699 0.0022
-6 2 31 0.1844 -0.0185
-6 2 32 0.1041 -0.0190
-6 3 -5 -3.1388 0.0002
-6 3 -4 -1.6214 -0.0020
-6 3 -3 -4.8675 0.0052
-6 3 -2 -1.9431 -0.0040
-6 3 -1 -3.8256 0.0010
-6 3 0 -1.1429 0.0027
-6 3 1 -0.7404 -0.0014
-6 3 2 1.1615 0.0069
-6 3 3 1.2626 -0.0065
-6 3 4 2.8881 -0.0037
-6 3 5 0.4222 -0.0013
-6 3 6 3.9605 -0.0023
-6 3 7 -1.0933 0.0031
-6 3 8 2.5818 0.0025
-6 3 9 -1.4575 -0.0015
-6 3 10 -0.9555 -0.0077
-6 3 11 -1.3970 0.0050
-6 3 12 -1.6088 -0.0008
-6 3 13 -0.8995 0.0050
-6 3 14 0.0490 0.0036
-6 3 15 0.1016 -0.0096
-6 3 16 0.8684 -0.0079
-6 3 17 0.6691 -0.0000
-6 3 18 0.9219 -0.0008
-6 3 19 0.2885 0.0091
-6 3 20 0.0063 0.0036
-6 3 21 -0.8530 -0.0053
-6 3 22 -0.6404 -0.0014
-6 3 23 -1.3914 0.0096
-6 3 24 0.0368 -0.0024
-6 3 25 -0.7655 0.0145
-6 3 26 0.2066 0.0010
-6 3 27 -0.2921 -0.0262
-6 3 28 -0.3584 0.0022
-6 3 29 -0.2551 -0.0035
-6 3 30 -0.3376 -0.0183
-6 4 -5 -1.6818 -0.0014
-6 4 -4 1.9264 0.0032
-6 4 -3 -1.5241 -0.0009
-6 4 -2 0.9783 -0.0008
-6 4 -1 -0.3626 0.0003
-6 4 0 1.0850 -0.0020
-6 4 1 0.2174 0.0013
-6 4 2 1.0464 0.0001
-6 4 3 -0.2986 0.0003
-6 4 4 1.0681 0.0017
-6 4 5 -0.9840 0.0018
-6 4 6 1.3441 -0.0026
-6 4 7 -0.9691 -0.0051
-6 4 8 -0.2565 0.0010
-6 4 9 -0.8531 -0.0004
-6 4 10 -0.6717 0.0051
-6 4 11 -0.8450 0.0028
-6 4 12 1.0192 -0.0035
-6 4 13 0.1358 -0.0095
-6 4 14 0.7951 0.0011
-6 4 15 0.9676 0.0000
-6 4 16 0.0999 0.0025
-6 4 17 0.1817 0.0003
-6 4 18 0.3589 -0.0082
-6 4 19 -0.4225 -0.0168
-6 4 20 0.3727 0.0036
-6 4 21 0.1289 0.0064
-6 4 22 1.0734 -0.0045
-6 4 23 0.5169 0.0109
-6 4 24 1.2446 -0.0174
-6 4 25 0.3085 -0.0316
-6 4 26 -0.0290 0.0115
-6 4 27 -0.1144 -0.0230
-6 5 -5 -1.6171 0.0008
-6 5 -4 1.0860 -0.0004
-6 5 -3 -1.3919 0.0014
-6 5 -2 1.3128 0.0017
-6 5 -1 -1.5051 0.0064
-6 5 0 1.3091 -0.0017
-6 5 1 -1.4538 -0.0008
-6 5 2 0.5177 0.0022
-6 5 3 -0.9990 0.0014
-6 5 4 0.0456 -0.0002
-6 5 5 -1.0995 0.0056
-6 5 6 -0.5630 -0.0016
-6 5 7 -0.9437 -0.0005
-6 5 8 -0.9416 0.0082
-6 5 9 -0.5092 0.0006
-6 5 10 0.1545 -0.0049
-6 5 11 -0.6383 -0.0054
-6 5 12 0.6552 0.0015
-6 5 13 -0.6250 -0.0026
-6 5 14 0.3890 0.0113
-6 5 15 -0.6416 0.0068
-6 5 16 0.6605 -0.0150
-6 5 17 -0.6828 -0.0023
-6 5 18 0.3467 -0.0016
-6 5 19 -0.0485 0.0045
-6 5 20 0.0018 -0.0032
-6 5 21 0.3856 -0.0016
-6 5 22 0.1263 -0.0352
-6 5 23 0.3992 -0.0340
-6 5 24 -0.1475 0.0236
-6 6 -5 -0.1641 -0.0028
-6 6 -4 -0.1494 0.0197
-6 6 -3 -0.2695 0.0015
-6 6 -2 0.2181 -0.0023
-6 6 -1 -0.5979 0.0002
-6 6 0 0.4666 -0.0121
-6 6 1 -0.2984 -0.0041
-6 6 2 0.1625 0.0137
-6 6 3 -0.6817 -0.0012
-6 6 4 0.0295 0.0070
-6 6 5 -0.9104 -0.0003
-6 6 6 0.0238 -0.0033
-6 6 7 0.1899 0.0078
-6 6 8 0.0804 0.0001
-6 6 9 0.3972 0.0056
-6 6 10 0.3031 0.0020
-6 6 11 -0.2471 -0.0033
-6 6 12 0.3136 -0.0018
-6 6 13 0.0697 0.0047
-6 6 14 0.1306 -0.0196
-6 6 15 0.5582 -0.0020
-6 6 16 -0.0740 0.0095
-6 6 17 0.5154 -0.0027
-6 6 18 -0.1465 0.0292
-6 7 -5 0.6972 -0.0122
-6 7 -4 -0.2671 0.0204
-6 7 -3 0.0765 -0.0113
-6 7 -2 0.0876 -0.0098
-6 7 -1 -0.1667 -0.0048
-6 7 0 0.1015 -0.0046
-6 7 1 -0.0029 0.0022
-6 7 2 -0.0301 -0.0097
-6 7 3 -0.0180 0.0041
-6 7 4 0.0383 -0.0331
-6 7 5 0.4114 0.0041
-6 7 6 -0.1506 -0.0248
-6 7 7 0.6528 -0.0053
-6 7 8 -0.2841 -0.0008
-5 0 -3 21.0790 -0.1110
-5 0 -1 -0.3796 -0.0718
-5 0 1 -31.2581 -0.0191
-5 0 3 -42.6717 -0.0277
-5 0 5 -28.7727 0.0084
-5 0 7 -7.4129 0.0163
-5 0 9 4.1090 -0.0025
-5 0 11 5.5894 0.0082
-5 0 13 2.0875 -0.0048
-5 0 15 -2.6973 -0.0042
-5 0 17 -3.9265 0.0084
-5 0 19 -1.3618 -0.0046
-5 0 21 1.4036 0.0004
-5 0 23 1.3343 0.0100
-5 0 25 -0.9165 0.0016
-5 0 27 -2.0226 0.0088
-5 0 29 -1.9955 0.0003
-5 0 31 -1.6484 -0.0330
-5 0 33 -0.7900 0.0038
-5 1 -4 0.1250 -0.0001
-5 1 -3 -4.0286 -0.0184
-5 1 -2 3.3226 0.0090
-5 1 -1 -10.5864 0.0074
-5 1 0 11.3671 0.0120
-5 1 1 -5.9540 0.0094
-5 1 2 15.0853 0.0043
-5 1 3 5.1712 0.0223
-5 1 4 12.0855 -0.0075
-5 1 5 11.2361 0.0144
-5 1 6 8.1253 -0.0115
-5 1 7 8.2395 -0.0156
-5 1 8 5.7894 -0.0022
-5 1 9 3.2065 -0.0042
-5 1 10 3.9127 -0.0032
-5 1 11 1.4826 -0.0023
-5 1 12 2.2687 -0.0018
-5 1 13 0.5845 -0.0098
-5 1 14 0.6336 0.0040
-5 1 15 0.2080 0.0024
-5 1 16 -0.0131 -0.0033
-5 1 17 0.9698 -0.0001
-5 1 18 0.8425 0.0030
-5 1 19 1.0688 -0.0036
-5 1 20 0.6049 0.0083
-5 1 21 0.0655 0.0086
-5 1 22 -0.2680 -0.0029
-5 1 23 -1.2672 0.0021
-5 1 24 0.1903 -0.0040
-5 1 25 -1.3810 -0.0160
-5 1 26 0.3045 0.0020
-5 1 27 -0.3511 0.0036
-5 1 28 0.0325 0.0008
-5 1 29 0.2544 0.0228
-5 1 30 0.3062 -0.0086
-5 1 31 0.4206 0.0017
-5 1 32 0.1863 -0.0037
-5 2 -4 -2.3172 0.0030
-5 2 -3 -4.3674 -0.0035
-5 2 -2 -1.3065 0.0016
-5 2 -1 -1.0745 0.0035
-5 2 0 -0.9417 -0.0015
-5 2 1 1.9124 0.0059
-5 2 2 -1.2119 -0.0093
-5 2 3 0.9770 -0.0060
-5 2 4 0.7352 -0.0002
-5 2 5 -3.1639 -0.0078
-5 2 6 3.3228 0.0118
-5 2 7 -7.2369 0.0043
-5 2 8 2.5735 0.0002
-5 2 9 -7.3258 0.0015
-5 2 10 -0.4426 -0.0009
-5 2 11 -4.2774 -0.0011
-5 2 12 -2.5246 0.0092
-5 2 13 -1.3342 0.0010
-5 2 14 -2.6885 -0.0059
-5 2 15 0.6219 0.0044
-5 2 16 -0.9020 -0.0054
-5 2 17 0.5894 0.0073
-5 2 18 0.5204 0.0024
-5 2 19 -0.7614 -0.0053
-5 2 20 0.4753 -0.0102
-5 2 21 -1.1904 -0.0007
-5 2 22 1.0659 0.0064
-5 2 23 -0.8127 0.0083
-5 2 24 1.1460 0.0123
-5 2 25 -0.5417 -0.0035
-5 2 26 -0.1788 -0.0137
-5 2 27 -0.4903 -0.0095
-5 2 28 -0.5549 0.0079
-5 2 29 -0.3433 -0.0038
-5 2 30 -0.1398 0.0298
-5 2 31 -0.0113 0.0252
-5 2 32 0.1065 -0.0112
-5 3 -4 4.8702 -0.0085
-5 3 -3 1.8049 0.0014
-5 3 -2 4.4478 -0.0025
-5 3 -1 1.0304 -0.0012
-5 3 0 1.0781 0.0005
-5 3 1 -1.6390 -0.0076
-5 3 2 -1.8167 0.0033
-5 3 3 -3.5907 -0.0011
-5 3 4 -1.3415 0.0042
-5 3 5 -4.1881 0.0039
-5 3 6 0.8893 -0.0022
-5 3 7 -3.1757 -0.0039
-5 3 8 1.8969 0.0021
-5 3 9 0.4145 0.0029
-5 3 10 1.9610 0.0006
-5 3 11 2.2463 0.0059
-5 3 12 1.7013 -0.0083
-5 3 13 0.6232 -0.0030
-5 3 14 0.6828 0.0046
-5 3 15 -0.7104 0.0054
-5 3 16 -0.3828 0.0045
-5 3 17 -1.1406 0.0044
-5 3 18 -0.5853 -0.0109
-5 3 19 -0.7849 -0.0044
-5 3 20 0.4113 0.0020
-5 3 21 0.2161 -0.0017
-5 3 22 1.5907 -0.0037
-5 3 23 0.0240 -0.0001
-5 3 24 1.4095 -0.0159
-5 3 25 -0.5046 0.0003
-5 3 26 0.6423 0.0246
-5 3 27 0.0016 -0.0047
-5 3 28 0.3730 0.0151
-5 3 29 0.3698 0.0097
-5 3 30 0.1673 -0.0771
-5 4 -4 1.7391 -0.0008
-5 4 -3 -1.5317 -0.0018
-5 4 -2 0.6802 -0.0000
-5 4 -1 -1.5245 0.0024
-5 4 0 0.0107 -0.0015
-5 4 1 -1.4797 0.0008
-5 4 2 0.3815 0.0012
-5 4 3 -0.8900 -0.0021
-5 4 4 0.9181 -0.0018
-5 4 5 -1.2387 0.0032
-5 4 6 0.6988 0.0027
-5 4 7 -0.4914 0.0029
-5 4 8 0.2057 0.0041
-5 4 9 0.5495 -0.0049
-5 4 10 0.2728 -0.0054
-5 4 11 -0.9088 0.0012
-5 4 12 -0.1574 0.0065
-5 4 13 -1.2407 -0.0009
-5 4 14 -1.2424 0.0048
-5 4 15 -0.0540 -0.0065
-5 4 16 -0.9597 -0.0052
-5 4 17 -0.2601 0.0078
-5 4 18 0.1896 0.0168
-5 4 19 -0.3617 0.0015
-5 4 20 0.2652 0.0033
-5 4 21 -0.6079 -0.0000
-5 4 22 -0.2410 -0.0140
-5 4 23 -1.3115 0.0201
-5 4 24 -0.4156 0.0256
-5 4 25 -0.4035 -0.0061
-5 4 26 -0.2214 0.0195
-5 4 27 0.6226 -0.0090
-5 5 -4 1.4845 -0.0014
-5 5 -3 -1.4272 0.0008
-5 5 -2 1.3041 -0.0036
-5 5 -1 -1.3868 0.0036
-5 5 0 1.4148 0.0010
-5 5 1 -0.5881 -0.0007
-5 5 2 0.9666 0.0003
-5 5 3 0.1109 -0.0043
-5 5 4 0.8986 -0.0083
-5 5 5 0.3037 0.0028
-5 5 6 1.0575 -0.0002
-5 5 7 0.6195 -0.0072
-5 5 8 0.6647 0.0015
-5 5 9 -0.2527 0.0009
-5 5 10 0.7211 0.0037
-5 5 11 -1.0876 0.0055
-5 5 12 0.8357 0.0040
-5 5 13 -0.5226 -0.0125
-5 5 14 0.5232 -0.0103
-5 5 15 -0.4811 0.0109
-5 5 16 0.4906 0.0008
-5 5 17 -0.4241 0.0075
-5 5 18 0.0956 0.0013
-5 5 19 0.1044 -0.0141
-5 5 20 -0.5224 -0.0061
-5 5 21 -0.1765 0.0217
-5 5 22 -0.5338 0.0281
-5 5 23 -0.2216 -0.0119
-5 5 24 -0.4212 0.0099
-5 6 -4 0.1708 0.0011
-5 6 -3 0.0422 -0.0030
-5 6 -2 0.5040 0.0027
-5 6 -1 -0.3926 0.0166
-5 6 0 0.3669 0.0060
-5 6 1 -0.2644 -0.0083
-5 6 2 0.5327 0.0016
-5 6 3 -0.0677 -0.0079
-5 6 4 1.2295 0.0024
-5 6 5 -0.1480 0.0084
-5 6 6 0.4365 -0.0020
-5 6 7 -0.1912 -0.0012
-5 6 8 -0.4938 -0.0066
-5 6 9 -0.3150 -0.0032
-5 6 10 -0.0366 0.0028
-5 6 11 -0.3059 -0.0031
-5 6 12 -0.1169 -0.0041
-5 6 13 -0.1449 0.0103
-5 6 14 -0.7639 -0.0027
-5 6 15 -0.0119 -0.0018
-5 6 16 -0.7709 0.0057
-5 6 17 0.0870 -0.0293
-5 6 18 -0.4938 -0.0208
-5 6 19 0.0738 0.0365
-5 7 -4 -0.4877 0.0091
-5 7 -3 0.0080 0.0105
-5 7 -2 0.1673 0.0043
-5 7 -1 -0.2421 0.0101
-5 7 0 0.0401 -0.0027
-5 7 1 0.0228 0.0020
-5 7 2 -0.0046 -0.0034
-5 7 3 0.0706 0.0216
-5 7 4 -0.2382 -0.0021
-5 7 5 0.0776 0.0137
-5 7 6 -0.6998 0.0022
-5 7 7 0.2785 -0.0018
-5 7 8 -0.3821 0.0158
-4 0 -2 -5.1619 0.0929
-4 0 0 34.0337 -0.0020
-4 0 2 55.2514 0.0413
-4 0 4 42.5326 0.0430
-4 0 6 14.5036 -0.0080
-4 0 8 -3.6023 0.0095
-4 0 10 -7.4578 0.0006
-4 0 12 -4.4315 -0.0051
-4 0 14 0.9477 0.0106
-4 0 16 3.7778 -0.0052
-4 0 18 2.3382 0.0008
-4 0 20 -0.4468 0.0093
-4 0 22 -1.3412 -0.0078
-4 0 24 0.6661 -0.0034
-4 0 26 2.3011 -0.0012
-4 0 28 2.1785 -0.0031
-4 0 30 1.8171 0.0269
-4 0 32 1.0764 -0.0031
-4 1 -3 -1.6604 -0.0100
-4 1 -2 11.4961 -0.0083
-4 1 -1 -10.6638 -0.0137
-4 1 0 9.7128 -0.0061
-4 1 1 -17.9118 -0.0101
-4 1 2 -4.2495 -0.0060
-4 1 3 -16.5379 -0.0049
-4 1 4 -14.7991 -0.0312
-4 1 5 -11.0073 0.0064
-4 1 6 -12.6695 0.0021
-4 1 7 -6.8182 0.0037
-4 1 8 -4.9646 0.0110
-4 1 9 -3.9321 0.0024
-4 1 10 -1.5434 -0.0056
-4 1 11 -1.7882 0.0089
-4 1 12 -1.0286 0.0109
-4 1 13 -0.2286 0.0007
-4 1 14 -0.5883 0.0065
-4 1 15 0.5721 0.0020
-4 1 16 -0.8938 -0.0018
-4 1 17 -0.4164 0.0011
-4 1 18 -0.9722 0.0076
-4 1 19 -1.1121 -0.0092
-4 1 20 -0.3470 -0.0048
-4 1 21 -0.1949 0.0000
-4 1 22 0.8296 -0.0097
-4 1 23 -0.1217 0.0049
-4 1 24 1.4945 0.0157
-4 1 25 -0.3486 -0.0025
-4 1 26 0.6381 0.0066
-4 1 27 0.1697 -0.0016
-4 1 28 -0.1851 -0.0149
-4 1 29 -0.0134 0.0063
-4 1 30 -0.3481 0.0107
-4 1 31 -0.2639 0.0023
-4 1 32 -0.2286 0.0247
-4 1 33 -0.0516 -0.0162
-4 2 -3 1.4668 0.0010
-4 2 -2 2.3889 -0.0010
-4 2 -1 0.2131 0.0014
-4 2 0 -1.9677 -0.0078
-4 2 1 0.6453 0.0056
-4 2 2 -2.2054 -0.0056
-4 2 3 -0.0172 0.0057
-4 2 4 2.1836 0.0059
-4 2 5 -2.6110 -0.0087
-4 2 6 7.1654 0.0008
-4 2 7 -2.9993 -0.0055
-4 2 8 8.0474 -0.0028
-4 2 9 -0.0337 0.0038
-4 2 10 4.8159 0.0047
-4 2 11 2.7871 -0.0098
-4 2 12 1.5013 0.0017
-4 2 13 3.5063 -0.0027
-4 2 14 -0.4217 -0.0051
-4 2 15 1.8436 0.0074
-4 2 16 -0.6806 -0.0084
-4 2 17 -0.4478 -0.0053
-4 2 18 0.5758 0.0018
-4 2 19 -0.7886 0.0055
-4 2 20 1.4357 0.0024
-4 2 21 -0.8320 0.0021
-4 2 22 1.3319 -0.0052
-4 2 23 -1.2227 -0.0133
-4 2 24 0.9400 0.0070
-4 2 25 -0.1470 0.0124
-4 2 26 0.6022 0.0112
-4 2 27 0.6422 0.0023
-4 2 28 0.3615 0.0056
-4 2 29 0.1813 -0.0371
-4 2 30 -0.0284 -0.0210
-4 2 31 -0.1220 0.0030
-4 2 32 -0.2821 -0.0523
-4 3 -3 -5.0284 0.0040
-4 3 -2 -1.0633 0.0007
-4 3 -1 -1.6798 -0.0023
-4 3 0 1.6495 0.0047
-4 3 1 2.1826 0.0008
-4 3 2 4.0474 0.0036
-4 3 3 2.3372 -0.0026
-4 3 4 4.3362 -0.0033
-4 3 5 -0.6208 0.0000
-4 3 6 3.3387 0.0035
-4 3 7 -2.6453 -0.0006
-4 3 8 0.1404 0.0039
-4 3 9 -2.7990 -0.0056
-4 3 10 -2.6422 -0.0064
-4 3 11 -2.4956 0.0060
-4 3 12 -1.4809 0.0001
-4 3 13 -1.5930 0.0026
-4 3 14 0.5121 -0.0008
-4 3 15 -0.2251 -0.0068
-4 3 16 1.3014 -0.0055
-4 3 17 0.5968 0.0085
-4 3 18 1.5381 0.0027
-4 3 19 0.0621 0.0023
-4 3 20 0.6438 0.0032
-4 3 21 -1.5056 -0.0024
-4 3 22 0.0694 0.0026
-4 3 23 -2.0550 0.0143
-4 3 24 0.5624 0.0002
-4 3 25 -1.1991 -0.0163
-4 3 26 0.3841 0.0035
-4 3 27 -0.5402 -0.0228
-4 3 28 -0.2517 0.0002
-4 3 29 -0.2689 0.0658
-4 3 30 -0.2421 -0.0155
-4 4 -3 -0.9700 0.0006
-4 4 -2 2.1246 -0.0016
-4 4 -1 -0.2087 0.0012
-4 4 0 2.0520 -0.0021
-4 4 1 -0.4967 -0.0011
-4 4 2 1.0150 0.0024
-4 4 3 -0.9526 0.0000
-4 4 4 0.9081 -0.0017
-4 4 5 -0.5458 0.0007
-4 4 6 1.0291 -0.0058
-4 4 7 0.3759 -0.0059
-4 4 8 -0.0666 0.0031
-4 4 9 0.5175 0.0043
-4 4 10 0.7166 0.0009
-4 4 11 0.3470 0.0006
-4 4 12 1.6728 -0.0006
-4 4 13 1.1423 -0.0077
-4 4 15 1.4505 0.0077
-4 4 16 -0.0108 -0.0046
-4 4 17 0.2646 -0.0093
-4 4 18 0.3287 -0.0059
-4 4 19 -0.5209 -0.0114
-4 4 20 0.0707 0.0051
-4 4 21 -0.1631 0.0156
-4 4 22 0.8116 -0.0153
-4 4 23 0.3775 -0.0162
-4 4 24 0.7488 -0.0005
-4 4 25 0.5381 -0.0174
-4 4 26 -0.5447 0.0176
-4 4 27 0.2326 0.0297
-4 4 28 -0.6174 -0.0280
-4 5 -3 -1.0669 0.0007
-4 5 -2 1.4301 -0.0044
-4 5 -1 -1.2366 -0.0017
-4 5 0 0.7307 -0.0020
-4 5 1 -0.9725 -0.0033
-4 5 2 -0.1979 0.0071
-4 5 3 -0.6286 0.0078
-4 5 4 -0.2255 -0.0016
-4 5 5 -0.8634 0.0030
-4 5 6 -0.2293 0.0027
-4 5 7 -0.6869 -0.0034
-4 5 8 0.3175 0.0035
-4 5 9 -0.6306 -0.0006
-4 5 10 1.3799 -0.0100
-4 5 11 -0.9505 -0.0040
-4 5 12 0.8320 0.0094
-4 5 13 -0.5721 0.0097
-4 5 14 0.2187 -0.0009
-4 5 15 -0.2396 0.0032
-4 5 16 0.3715 -0.0122
-4 5 17 -0.0912 -0.0092
-4 5 18 -0.1217 0.0225
-4 5 19 0.5067 0.0084
-4 5 20 0.0151 -0.0013
-4 5 21 0.6773 -0.0171
-4 5 22 0.5378 0.0012
-4 5 23 0.3883 -0.0109
-4 5 24 0.1602 0.0588
-4 6 -3 -0.3222 -0.0047
-4 6 -2 0.2072 -0.0160
-4 6 -1 -0.3692 -0.0068
-4 6 0 0.3275 0.0001
-4 6 1 -0.3234 -0.0013
-4 6 2 0.0991 0.0109
-4 6 3 -1.0981 -0.0015
-4 6 4 0.1896 -0.0124
-4 6 5 -0.9276 -0.0040
-4 6 6 0.2877 -0.0004
-4 6 7 0.3667 0.0040
-4 6 8 0.3532 0.0081
-4 6 9 0.3715 -0.0014
-4 6 10 0.3031 0.0043
-4 6 11 0.1239 0.0015
-4 6 12 0.0901 -0.0001
-4 6 13 0.7959 0.0069
-4 6 14 0.0461 -0.0007
-4 6 15 0.9856 -0.0063
-4 6 16 0.0310 0.0227
-4 6 17 0.6703 0.0155
-4 6 18 0.0133 -0.0307
-4 6 19 0.3759 0.0246
-4 7 -3 -0.0476 -0.0037
-4 7 -2 0.2646 -0.0151
-4 7 -1 -0.1886 0.0031
-4 7 0 0.0882 0.0053
-4 7 1 0.0055 0.0030
-4 7 2 -0.1684 -0.0087
-4 7 3 0.0395 -0.0008
-4 7 4 -0.0640 -0.0049
-4 7 5 0.4652 -0.0011
-4 7 6 -0.1406 0.0104
-4 7 7 0.4627 -0.0093
-4 7 8 -0.1632 -0.0119
-4 7 9 -0.1069 -0.0104
-3 0 -1 -33.2648 0.0334
-3 0 1 -66.3819 -0.0108
-3 0 3 -58.6372 -0.1010
-3 0 5 -24.4138 -0.0285
-3 0 7 2.4383 -0.0087
-3 0 9 9.7620 -0.0169
-3 0 11 6.8563 0.0101
-3 0 13 0.9561 -0.0071
-3 0 15 -3.2896 -0.0037
-3 0 17 -3.1304 0.0058
-3 0 19 -0.7422 -0.0126
-3 0 21 0.9784 -0.0009
-3 0 23 -0.2196 0.0057
-3 0 25 -2.3772 -0.0042
-3 0 27 -2.4595 0.0035
-3 0 29 -1.8347 -0.0163
-3 0 31 -1.1787 -0.0028
-3 0 33 -0.4312 0.0848
-3 1 -2 9.1633 0.0115
-3 1 -1 -14.1731 0.0143
-3 1 0 19.6722 0.0073
-3 1 1 0.3389 -0.0218
-3 1 2 21.2917 0.0139
-3 1 3 16.4533 0.0229
-3 1 4 14.8565 0.0057
-3 1 5 17.4695 0.0219
-3 1 6 8.1139 -0.0037
-3 1 7 7.4729 -0.0140
-3 1 8 3.7933 -0.0005
-3 1 9 1.1713 0.0086
-3 1 10 1.1308 -0.0099
-3 1 11 0.8717 0.0003
-3 1 12 -0.2619 -0.0075
-3 1 13 1.1372 -0.0143
-3 1 14 -0.8528 -0.0010
-3 1 15 1.1789 0.0014
-3 1 16 0.0835 -0.0040
-3 1 17 0.9141 -0.0068
-3 1 18 1.5035 0.0062
-3 1 19 0.3696 -0.0046
-3 1 20 0.9582 0.0031
-3 1 21 -0.4298 0.0129
-3 1 22 0.2727 -0.0058
-3 1 23 -1.4906 -0.0098
-3 1 24 0.4710 0.0033
-3 1 25 -1.0995 -0.0152
-3 1 26 -0.1037 0.0046
-3 1 27 0.0430 0.0132
-3 1 28 -0.3011 -0.0047
-3 1 29 0.3513 -0.0132
-3 1 30 0.1740 -0.0010
-3 1 31 0.2263 -0.0326
-3 1 32 0.0940 0.0195
-3 1 33 -0.0890 0.0003
-3 2 -2 0.5068 -0.0039
-3 2 -1 1.2447 0.0040
-3 2 0 0.4516 0.0006
-3 2 1 3.5693 0.0114
-3 2 2 -0.3374 -0.0043
-3 2 3 -0.3185 0.0029
-3 2 4 1.2276 0.0016
-3 2 5 -6.3480 -0.0047
-3 2 6 2.6224 0.0070
-3 2 7 -8.4198 0.0025
-3 2 8 0.4536 -0.0050
-3 2 9 -5.2808 -0.0040
-3 2 10 -2.9751 0.0043
-3 2 12 -4.4174 0.0103
-3 2 13 0.2000 0.0033
-3 2 14 -3.0838 -0.0055
-3 2 15 0.3160 0.0083
-3 2 16 -0.1608 0.0043
-3 2 17 -0.7161 -0.0006
-3 2 18 1.0468 0.0024
-3 2 19 -1.6402 -0.0038
-3 2 20 0.7344 -0.0074
-3 2 21 -1.7918 0.0050
-3 2 22 1.0948 0.0097
-3 2 23 -1.4210 -0.0077
-3 2 24 0.5550 -0.0067
-3 2 25 -0.7447 -0.0131
-3 2 26 -0.5583 -0.0143
-3 2 27 -0.2972 -0.0044
-3 2 28 -0.3222 0.0328
-3 2 29 0.0160 0.0107
-3 2 30 0.1188 0.0148
-3 2 31 0.3590 0.0493
-3 2 32 0.1675 -0.0620
-3 3 -2 2.6801 0.0052
-3 3 -1 -1.1275 -0.0009
-3 3 0 -2.0870 -0.0019
-3 3 1 -3.8048 -0.0026
-3 3 2 -3.3234 -0.0030
-3 3 3 -4.2288 0.0020
-3 3 4 0.0229 0.0012
-3 3 5 -3.1879 -0.0016
-3 3 6 3.3720 -0.0010
-3 3 7 -0.6060 -0.0088
-3 3 8 3.8618 0.0061
-3 3 9 2.6331 0.0021
-3 3 10 3.1921 0.0002
-3 3 11 2.3694 0.0030
-3 3 12 2.3459 -0.0074
-3 3 13 -0.1715 -0.0032
-3 3 14 0.9927 0.0050
-3 3 15 -1.4927 0.0032
-3 3 16 -0.2666 -0.0028
-3 3 17 -2.0875 0.0003
-3 3 18 -0.3685 -0.0051
-3 3 19 -1.6303 -0.0022
-3 3 20 1.1506 0.0060
-3 3 21 -0.4378 -0.0026
-3 3 22 2.4446 -0.0095
-3 3 23 -0.3838 -0.0020
-3 3 24 1.8421 0.0064
-3 3 25 -0.5442 -0.0008
-3 3 26 0.7650 0.0230
-3 3 27 0.0362 -0.0053
-3 3 28 0.3550 -0.0465
-3 3 29 0.3651 0.0070
-3 3 30 0.0894 -0.0937
-3 4 -2 0.3936 0.0003
-3 4 -1 -2.5408 0.0030
-3 4 0 0.5058 0.0001
-3 4 1 -1.3436 -0.0020
-3 4 2 0.9697 0.0015
-3 4 3 -0.6509 -0.0013
-3 4 4 0.5411 -0.0028
-3 4 5 -1.2509 0.0063
-3 4 6 -0.7049 0.0037
-3 4 7 -0.6442 -0.0004
-3 4 8 -1.2766 -0.0003
-3 4 9 -0.5904 -0.0025
-3 4 10 -0.7546 -0.0067
-3 4 11 -1.8505 0.0025
-3 4 12 -0.8378 0.0063
-3 4 13 -0.8617 -0.0072
-3 4 14 -1.4201 -0.0056
-3 4 15 0.2383 0.0000
-3 4 16 -0.6724 -0.0014
-3 4 17 -0.1533 0.0080
-3 4 18 0.5525 0.0142
-3 4 19 0.2962 -0.0080
-3 4 20 0.5729 -0.0138
-3 4 21 0.0652 0.0055
-3 4 22 -0.1796 0.0051
-3 4 23 -0.6830 0.0052
-3 4 24 -0.7170 0.0180
-3 4 25 0.2348 -0.0208
-3 4 26 -0.5460 -0.0324
-3 4 27 0.8698 0.0191
-3 4 28 -0.0866 0.0065
-3 5 -2 0.9320 0.0024
-3 5 -1 -0.8443 0.0036
-3 5 0 0.9534 0.0050
-3 5 1 0.1192 -0.0067
-3 5 2 0.4988 -0.0036
-3 5 3 0.2897 -0.0016
-3 5 4 0.5384 -0.0057
-3 5 5 -0.0209 0.0027
-3 5 6 0.5633 0.0040
-3 5 7 -0.3036 -0.0055
-3 5 8 0.4407 -0.0011
-3 5 9 -1.3296 0.0094
-3 5 10 0.8823 0.0013
-3 5 11 -1.1782 -0.0023
-3 5 12 0.7612 -0.0055
-3 5 13 -0.0686 -0.0093
-3 5 14 0.1296 -0.0070
-3 5 15 -0.1485 0.0122
-3 5 16 -0.0004 0.0135
-3 5 17 0.0218 -0.0186
-3 5 18 -0.3710 -0.0050
-3 5 19 0.2139 -0.0161
-3 5 20 -0.7255 0.0037
-3 5 21 -0.5604 0.0045
-3 5 22 -0.3920 0.0152
-3 5 23 -0.4930 -0.0442
-3 5 24 -0.0255 -0.0650
-3 6 -2 0.2808 0.0058
-3 6 -1 -0.3036 0.0089
-3 6 0 0.1707 0.0009
-3 6 1 -0.1258 -0.0129
-3 6 2 0.7012 -0.0012
-3 6 3 -0.1560 0.0108
-3 6 4 1.0610 0.0067
-3 6 5 -0.3107 0.0060
-3 6 6 -0.0718 0.0013
-3 6 7 -0.3769 -0.0146
-3 6 8 -0.6165 0.0001
-3 6 9 -0.3436 -0.0047
-3 6 10 -0.1553 0.0017
-3 6 11 -0.0466 -0.0037
-3 6 12 -0.5880 -0.0079
-3 6 13 0.0098 -0.0025
-3 6 14 -1.0545 0.0039
-3 6 15 -0.1478 -0.0141
-3 6 16 -0.7609 -0.0072
-3 6 17 -0.1285 0.0219
-3 6 18 -0.4719 -0.0265
-3 6 19 -0.0784 0.0988
-3 7 -2 0.3651 -0.0032
-3 7 -1 -0.1995 -0.0073
-3 7 0 0.0982 -0.0033
-3 7 1 0.1600 -0.0048
-3 7 2 0.0834 0.0031
-3 7 3 0.1249 0.0020
-3 7 4 -0.0764 0.0022
-3 7 5 -0.0113 -0.0181
-3 7 6 -0.3275 0.0033
-3 7 7 0.0637 0.0113
-3 7 8 0.0680 0.0067
-3 7 9 -0.0580 0.0321
-2 0 0 72.7235 -0.0601
-2 0 2 74.5271 0.1241
-2 0 4 37.1410 0.0905
-2 0 6 0.1051 0.0053
-2 0 8 -12.6100 0.0248
-2 0 10 -9.5214 -0.0016
-2 0 12 -2.7142 -0.0039
-2 0 14 2.7125 0.0115
-2 0 16 3.7406 -0.0080
-2 0 18 1.9484 0.0058
-2 0 20 -0.1915 0.0100
-2 0 22 -0.2018 -0.0049
-2 0 24 2.0619 0.0057
-2 0 26 2.7651 -0.0008
-2 0 28 1.8728 0.0044
-2 0 30 1.0908 0.0093
-2 0 32 0.3356 -0.0747
-2 1 -1 -19.7916 0.0021
-2 1 0 6.2985 0.0368
-2 1 1 -25.2502 -0.0113
-2 1 2 -14.5509 0.0133
-2 1 3 -19.3886 -0.0184
-2 1 4 -21.3054 -0.0386
-2 1 5 -9.9813 -0.0003
-2 1 6 -10.8839 0.0058
-2 1 7 -3.6228 0.0003
-2 1 8 -0.8226 -0.0010
-2 1 9 -0.4475 0.0042
-2 1 10 0.1463 -0.0165
-2 1 11 0.7092 0.0106
-2 1 12 -1.4945 0.0124
-2 1 14 -1.8867 0.0032
-2 1 15 -0.0775 0.0039
-2 1 16 -1.1997 0.0007
-2 1 17 -1.8298 -0.0007
-2 1 18 -0.2961 0.0123
-2 1 19 -1.8773 -0.0047
-2 1 20 0.1562 -0.0082
-2 1 21 -0.7158 0.0056
-2 1 22 1.2421 0.0002
-2 1 23 -0.6038 -0.0022
-2 1 24 1.5643 0.0189
-2 1 25 -0.1684 -0.0092
-2 1 26 0.2883 -0.0129
-2 1 27 0.4536 0.0029
-2 1 28 -0.4253 0.0024
-2 1 29 0.0500 0.0029
-2 1 30 -0.2746 0.0406
-2 1 31 -0.0790 -0.0208
-2 1 32 0.0833 -0.0077
-2 1 33 0.0602 -0.0301
-2 2 -1 -1.5989 -0.0035
-2 2 0 -4.2196 -0.0072
-2 2 1 0.0657 -0.0028
-2 2 2 -2.1367 -0.0108
-2 2 3 0.2771 0.0034
-2 2 4 4.5057 0.0037
-2 2 5 -1.3897 -0.0037
-2 2 6 8.2704 0.0000
-2 2 7 -0.6346 0.0033
-2 2 8 5.8126 -0.0008
-2 2 9 2.8397 0.0034
-2 2 10 1.6025 0.0086
-2 2 11 5.1797 -0.0117
-2 2 12 -0.0773 0.0013
-2 2 13 4.4117 0.0001
-2 2 14 0.2664 -0.0072
-2 2 15 1.2093 -0.0004
-2 2 16 1.2487 0.0005
-2 2 17 -1.0619 -0.0087
-2 2 18 1.8972 0.0067
-2 2 19 -0.8420 0.0065
-2 2 20 2.0506 -0.0055
-2 2 21 -0.8505 -0.0031
-2 2 22 1.8644 0.0027
-2 2 23 -0.8615 -0.0006
-2 2 24 1.0118 0.0141
-2 2 25 0.2532 0.0199
-2 2 26 0.2178 0.0015
-2 2 27 0.4728 -0.0177
-2 2 28 -0.0074 -0.0030
-2 2 29 -0.0389 -0.0295
-2 2 30 -0.2671 -0.0316
-2 2 31 -0.1439 0.0504
-2 3 -1 1.3038 -0.0010
-2 3 0 2.7128 -0.0001
-2 3 1 4.0402 0.0083
-2 3 2 3.5281 -0.0015
-2 3 3 1.0287 0.0002
-2 3 4 2.7640 -0.0010
-2 3 5 -3.6232 0.0007
-2 3 6 0.9368 0.0092
-2 3 7 -4.9418 -0.0022
-2 3 8 -2.1552 0.0041
-2 3 9 -3.8090 -0.0052
-2 3 10 -3.0018 -0.0044
-2 3 11 -2.7351 0.0067
-2 3 12 -0.4271 0.0045
-2 3 13 -1.6368 -0.0004
-2 3 14 1.6557 0.0016
-2 3 15 -0.3016 -0.0029
-2 3 16 2.4396 -0.0027
-2 3 17 0.3827 0.0046
-2 3 18 2.3814 -0.0003
-2 3 19 -0.6656 -0.0068
-2 3 20 0.9949 -0.0001
-2 3 21 -2.4055 0.0032
-2 3 22 0.1327 0.0027
-2 3 23 -2.3552 0.0009
-2 3 24 0.3402 -0.0004
-2 3 25 -1.0348 -0.0184
-2 3 26 0.1165 0.0040
-2 3 27 -0.3880 0.0304
-2 3 28 -0.3759 0.0023
-2 3 29 -0.2434 0.0675
-2 3 30 -0.3849 -0.0017
-2 4 -1 -0.3938 -0.0002
-2 4 0 1.6269 0.0010
-2 4 1 -0.8015 -0.0013
-2 4 2 0.6355 0.0041
-2 4 3 -0.5669 0.0026
-2 4 4 1.2934 -0.0042
-2 4 5 0.7195 0.0011
-2 4 6 1.3990 -0.0023
-2 4 7 1.7530 -0.0029
-2 4 8 0.7148 0.0034
-2 4 9 1.2839 0.0078
-2 4 10 1.6761 -0.0034
-2 4 11 0.5842 -0.0013
-2 4 12 1.4854 0.0032
-2 4 13 0.9057 0.0007
-2 4 14 -0.1597 0.0037
-2 4 15 0.7306 0.0094
-2 4 16 -0.1742 -0.0073
-2 4 17 -0.4480 -0.0107
-2 4 18 -0.4503 0.0081
-2 4 19 -0.8620 0.0088
-2 4 20 -0.8868 0.0041
-2 4 21 -0.1144 0.0060
-2 4 22 0.1290 -0.0073
-2 4 23 0.7071 -0.0205
-2 4 24 0.0836 0.0189
-2 4 25 0.7602 0.0319
-2 4 26 -0.8362 -0.0086
-2 4 27 0.1921 -0.0046
-2 4 28 -0.5148 -0.0433
-2 5 -1 -0.8135 -0.0041
-2 5 0 0.0836 0.0038
-2 5 1 -0.5216 -0.0016
-2 5 2 -0.3384 0.0046
-2 5 3 -0.3255 0.0052
-2 5 4 0.0306 -0.0060
-2 5 5 -0.3715 -0.0025
-2 5 6 0.1786 0.0037
-2 5 7 -0.2463 0.0003
-2 5 8 0.8736 -0.0046
-2 5 9 -0.6664 0.0024
-2 5 10 1.2828 -0.0052
-2 5 11 -0.9578 0.0010
-2 5 12 0.1502 0.0139
-2 5 13 -0.2871 0.0077
-2 5 14 -0.1345 -0.0070
-2 5 15 0.0905 -0.0120
-2 5 16 0.1196 0.0062
-2 5 17 0.2331 -0.0015
-2 5 18 -0.2858 0.0226
-2 5 19 0.6293 0.0089
-2 5 20 0.2601 -0.0060
-2 5 21 0.4269 -0.0186
-2 5 22 0.7127 0.0282
-2 5 23 -0.0941 0.0511
-2 5 24 0.0538 0.0105
-2 6 -1 -0.0610 0.0001
-2 6 0 0.1377 0.0099
-2 6 1 -0.3089 0.0028
-2 6 2 0.0922 -0.0027
-2 6 3 -0.8438 -0.0053
-2 6 4 0.2605 -0.0127
-2 6 5 -0.2120 -0.0061
-2 6 6 0.3377 0.0172
-2 6 7 0.6549 -0.0000
-2 6 8 0.3925 0.0077
-2 6 9 0.2499 -0.0036
-2 6 10 0.0989 -0.0010
-2 6 11 0.2383 0.0049
-2 6 12 -0.1028 0.0057
-2 6 13 0.8810 -0.0004
-2 6 14 0.1902 0.0099
-2 6 15 0.7708 -0.0005
-2 6 16 0.2729 -0.0131
-2 6 17 0.4243 0.0235
-2 6 18 0.1382 -0.0848
-2 6 19 0.2328 -0.0135
-2 7 -1 -0.3158 0.0036
-2 7 0 -0.0456 0.0151
-2 7 1 -0.1407 -0.0037
-2 7 2 -0.1795 -0.0026
-2 7 3 -0.2501 -0.0039
-2 7 4 0.0574 0.0170
-2 7 5 -0.0039 0.0005
-2 7 6 0.1029 -0.0030
-2 7 7 -0.0306 -0.0021
-2 7 8 0.0564 -0.0396
-2 7 9 -0.3460 0.0011
-2 7 10 0.1223 0.0048
-1 0 3 -51.3080 -0.1505
-1 0 5 -4.8607 -0.0104
-1 0 7 15.6170 -0.0099
-1 0 9 12.7291 -0.0148
-1 0 11 4.2175 0.0110
-1 0 13 -2.3396 -0.0115
-1 0 15 -4.3162 0.0024
-1 0 17 -3.0422 0.0056
-1 0 19 -0.9205 -0.0124
-1 0 21 0.2846 0.0008
-1 0 23 -1.3588 -0.0042
-1 0 25 -2.8262 -0.0036
-1 0 27 -2.0140 0.0052
-1 0 29 -0.9314 -0.0123
-1 0 31 -0.1050 0.0491
-1 0 33 0.1309 0.1080
-1 1 0 27.2567 -0.0025
-1 1 1 8.6204 -0.0558
-1 1 2 23.7278 0.0224
-1 1 3 22.4831 0.0318
-1 1 4 12.5495 0.0079
-1 1 5 14.7602 0.0129
-1 1 6 3.6667 -0.0024
-1 1 7 1.2177 -0.0130
-1 1 8 -0.1596 0.0036
-1 1 9 -1.8463 0.0234
-1 1 10 -0.9405 -0.0060
-1 1 11 1.2541 0.0015
-1 1 12 -0.4999 -0.0031
-1 1 13 2.8329 -0.0086
-1 1 14 0.4825 -0.0016
-1 1 15 2.0111 0.0056
-1 1 16 2.1849 -0.0038
-1 1 17 0.4072 -0.0113
-1 1 18 2.7694 0.0034
-1 1 19 -0.0465 -0.0015
-1 1 20 1.4328 -0.0041
-1 1 21 -0.7526 0.0076
-1 1 22 0.7492 -0.0012
-1 1 23 -1.7391 -0.0160
-1 1 24 0.4693 0.0123
-1 1 25 -0.7921 0.0095
-1 1 26 -0.3652 0.0009
-1 1 27 0.4388 0.0152
-1 1 28 -0.2826 -0.0079
-1 1 29 0.4272 -0.0402
-1 1 30 0.0154 0.0162
-1 1 31 -0.0403 -0.0018
-1 1 32 -0.1666 0.0349
-1 2 0 0.6662 0.0090
-1 2 1 4.2925 0.0101
-1 2 2 -1.2352 -0.0028
-1 2 3 -1.7531 0.0009
-1 2 4 -0.2785 -0.0020
-1 2 5 -7.3258 -0.0030
-1 2 6 0.4335 -0.0004
-1 2 7 -6.3761 0.0060
-1 2 8 -2.2312 -0.0075
-1 2 9 -2.0188 -0.0043
-1 2 10 -5.3951 0.0063
-1 2 11 -0.0317 -0.0060
-1 2 12 -5.5309 0.0050
-1 2 13 -0.7770 0.0040
-1 2 14 -2.4633 -0.0032
-1 2 15 -1.9953 0.0002
-1 2 16 0.7431 0.0095
-1 2 17 -2.3009 -0.0093
-1 2 18 1.0956 -0.0006
-1 2 19 -2.0892 0.0032
-1 2 20 0.6377 -0.0028
-1 2 21 -2.0811 0.0058
-1 2 22 0.9020 0.0054
-1 2 23 -1.3992 -0.0114
-1 2 24 0.1526 -0.0165
-1 2 25 -0.2698 -0.0004
-1 2 26 -0.5123 0.0001
-1 2 27 0.0336 0.0024
-1 2 28 -0.1193 0.0315
-1 2 29 0.0582 0.0093
-1 2 30 0.0983 -0.0283
-1 2 31 0.3165 0.0305
-1 3 0 -4.1660 -0.0097
-1 3 1 -2.0461 0.0014
-1 3 2 -2.3601 -0.0033
-1 3 3 -1.9543 0.0034
-1 3 4 3.0755 0.0017
-1 3 5 -1.0841 -0.0051
-1 3 6 5.6946 -0.0024
-1 3 7 1.3036 -0.0079
-1 3 8 4.4105 0.0050
-1 3 9 3.0714 0.0037
-1 3 10 2.7702 -0.0020
-1 3 11 1.2097 -0.0027
-1 3 12 1.8970 -0.0035
-1 3 13 -1.5766 -0.0064
-1 3 14 0.8702 0.0055
-1 3 15 -2.6655 0.0033
-1 3 16 -0.1202 -0.0014
-1 3 17 -2.7319 0.0029
-1 3 18 0.2355 0.0062
-1 3 19 -1.4889 0.0030
-1 3 20 1.9404 0.0029
-1 3 21 0.0235 -0.0004
-1 3 22 2.5237 -0.0047
-1 3 23 0.1427 -0.0004
-1 3 24 1.2952 0.0136
-1 3 25 -0.0519 0.0002
-1 3 26 0.3823 -0.0199
-1 3 27 0.2905 -0.0057
-1 3 28 0.3405 -0.0458
-1 3 29 0.5327 -0.0055
-1 3 30 0.2154 0.0241
-1 4 0 0.4033 -0.0002
-1 4 1 -0.7777 -0.0054
-1 4 2 0.4417 -0.0011
-1 4 3 -1.3648 0.0008
-1 4 4 -0.5262 -0.0047
-1 4 5 -2.0501 0.0041
-1 4 6 -1.8169 0.0025
-1 4 7 -1.1750 -0.0032
-1 4 8 -1.7452 -0.0040
-1 4 9 -1.3153 0.0026
-1 4 10 -0.5638 -0.0035
-1 4 11 -1.8207 0.0014
-1 4 12 -0.1976 0.0036
-1 4 13 -0.2896 -0.0051
-1 4 14 -0.3116 -0.0110
-1 4 15 0.4707 0.0047
-1 4 16 0.4222 0.0031
-1 4 17 0.5166 -0.0060
-1 4 18 0.9875 -0.0019
-1 4 19 1.2940 -0.0102
-1 4 20 0.3860 -0.0146
-1 4 21 0.6411 0.0083
-1 4 22 -0.5518 0.0206
-1 4 23 -0.1676 -0.0130
-1 4 24 -0.8194 -0.0230
-1 4 25 0.5283 -0.0020
-1 4 26 -0.2911 -0.0139
-1 4 27 0.6283 0.0437
-1 5 0 0.5492 0.0040
-1 5 1 0.2387 -0.0049
-1 5 2 0.3337 -0.0008
-1 5 3 0.1282 0.0056
-1 5 4 0.2568 0.0004
-1 5 5 0.0581 0.0003
-1 5 6 0.1250 0.0014
-1 5 7 -0.1472 -0.0014
-1 5 8 0.4368 -0.0043
-1 5 9 -0.9162 0.0091
-1 5 10 1.0547 0.0013
-1 5 11 -0.3641 -0.0109
-1 5 12 0.6647 -0.0046
-1 5 13 0.2710 -0.0002
-1 5 14 -0.0287 0.0064
-1 5 15 -0.2148 0.0071
-1 5 16 -0.1738 0.0073
-1 5 17 0.0864 -0.0174
-1 5 18 -0.4560 -0.0172
-1 5 19 0.1361 0.0060
-1 5 20 -0.4417 0.0154
-1 5 21 -0.6088 -0.0130
-1 5 22 0.1141 -0.0214
-1 5 23 -0.3027 -0.0155
-1 5 24 0.3940 -0.0911
-1 6 0 0.0434 -0.0025
-1 6 1 -0.0407 -0.0070
-1 6 2 0.4816 0.0024
-1 6 3 -0.1882 0.0148
-1 6 4 0.3231 0.0074
-1 6 5 -0.2404 -0.0120
-1 6 6 -0.4924 0.0011
-1 6 7 -0.3694 -0.0131
-1 6 8 -0.3614 0.0035
-1 6 9 -0.2414 0.0093
-1 6 10 0.0465 0.0002
-1 6 11 0.1224 -0.0025
-1 6 12 -0.4884 -0.0015
-1 6 13 -0.1341 -0.0110
-1 6 14 -0.6797 0.0051
-1 6 15 -0.4087 0.0034
-1 6 16 -0.2900 -0.0171
-1 6 17 -0.1959 0.0616
-1 6 18 -0.1520 0.0091
-1 6 19 -0.0968 0.0506
-1 7 0 0.2105 0.0030
-1 7 1 0.1379 0.0023
-1 7 2 0.3734 0.0048
-1 7 3 0.0114 -0.0058
-1 7 4 0.3711 -0.0020
-1 7 5 -0.2012 -0.0067
-1 7 6 0.0734 -0.0016
-1 7 7 -0.1354 0.0390
-1 7 8 0.1786 -0.0015
-1 7 9 -0.0529 -0.0025
-1 7 10 0.1845 0.0038
0 0 2 64.0451 0.1714
0 0 4 12.0301 0.0284
0 0 6 -17.8209 -0.0271
0 0 8 -16.6106 0.0211
0 0 10 -5.6237 -0.0054
0 0 12 2.3812 0.0042
0 0 14 5.0541 0.0064
0 0 16 4.0223 -0.0127
0 0 18 2.1303 0.0064
0 0 20 0.1678 0.0038
0 0 22 0.5491 0.0011
0 0 24 2.3931 0.0073
0 0 26 2.1319 -0.0098
0 0 28 0.8373 0.0093
0 0 30 -0.1460 -0.0166
0 0 32 -0.4852 -0.1017
0 1 1 -26.6735 -0.0133
0 1 2 -19.8916 -0.0023
0 1 3 -15.5351 -0.0147
0 1 4 -17.9829 -0.0314
0 1 5 -4.2221 0.0046
0 1 6 -2.8709 0.0224
0 1 7 0.6116 -0.0069
0 1 8 3.5616 -0.0122
0 1 9 0.8820 -0.0050
0 1 10 -0.2108 -0.0191
0 1 11 -0.1733 0.0026
0 1 12 -3.6492 0.0085
0 1 13 -1.2551 -0.0003
0 1 14 -3.2867 -0.0068
0 1 15 -2.6243 0.0047
0 1 16 -0.9509 0.0019
0 1 17 -3.4676 -0.0001
0 1 18 0.0348 0.0083
0 1 19 -2.2857 0.0020
0 1 20 0.2012 -0.0098
0 1 21 -0.9774 0.0051
0 1 22 1.4238 0.0081
0 1 23 -0.6490 -0.0109
0 1 24 1.2506 -0.0025
0 1 25 0.1094 -0.0061
0 1 26 -0.2586 -0.0287
0 1 27 0.3900 0.0125
0 1 28 -0.6246 0.0280
0 1 29 0.0473 -0.0049
0 1 30 -0.0988 0.0218
0 1 31 0.2380 -0.0351
0 1 32 0.3230 -0.0805
0 2 0 -5.1554 -0.0011
0 2 1 1.2977 -0.0005
0 2 2 -1.2261 -0.0037
0 2 3 1.6587 0.0061
0 2 4 5.4657 0.0043
0 2 5 0.0912 -0.0013
0 2 6 6.7065 -0.0078
0 2 7 1.2345 0.0054
0 2 8 2.8619 -0.0039
0 2 9 4.7231 0.0012
0 2 10 0.3477 0.0072
0 2 11 6.0799 -0.0060
0 2 12 1.0880 0.0005
0 2 13 3.6418 0.0045
0 2 14 2.6366 -0.0014
0 2 15 -0.1157 -0.0050
0 2 16 2.8149 0.0088
0 2 17 -1.3460 -0.0053
0 2 18 2.0198 0.0021
0 2 19 -0.5840 0.0051
0 2 20 1.9467 -0.0119
0 2 21 -0.6444 -0.0054
0 2 22 1.7515 0.0037
0 2 23 -0.4174 0.0079
0 2 24 0.5620 0.0021
0 2 25 0.4031 0.0113
0 2 26 -0.0344 -0.0061
0 2 27 0.2876 -0.0220
0 2 28 0.1403 0.0050
0 2 29 -0.0178 0.0084
0 2 30 -0.0703 -0.0103
0 2 31 -0.1158 0.0859
0 3 1 3.5483 0.0058
0 3 2 0.6425 -0.0044
0 3 3 -1.7663 -0.0050
0 3 4 0.9565 -0.0011
0 3 5 -5.7948 0.0035
0 3 6 -0.3193 0.0071
0 3 7 -4.9970 0.0000
0 3 8 -2.4503 -0.0020
0 3 9 -2.6801 -0.0027
0 3 10 -1.8516 -0.0012
0 3 11 -1.7036 0.0043
0 3 12 1.0936 0.0092
0 3 13 -1.1736 -0.0045
0 3 14 2.7364 -0.0014
0 3 15 -0.2660 -0.0021
0 3 16 2.7711 -0.0050
0 3 17 0.0074 -0.0045
0 3 18 1.7089 -0.0031
0 3 19 -1.2248 -0.0080
0 3 20 -0.0489 -0.0032
0 3 21 -2.2508 0.0058
0 3 22 -0.6642 0.0010
0 3 23 -1.4543 -0.0093
0 3 24 -0.2485 -0.0022
0 3 25 -0.3944 0.0098
0 3 26 -0.2070 0.0018
0 3 27 -0.3484 0.0383
0 3 28 -0.5032 0.0114
0 3 29 -0.3968 -0.0488
0 3 30 -0.4819 0.0192
0 4 0 0.8621 0.0048
0 4 1 -0.0829 0.0006
0 4 2 1.5357 0.0022
0 4 3 0.3304 0.0047
0 4 4 2.5217 -0.0046
0 4 5 1.5238 0.0006
0 4 6 1.8586 0.0019
0 4 7 1.9689 -0.0010
0 4 8 1.0936 -0.0002
0 4 9 0.7983 0.0050
0 4 10 1.7021 -0.0044
0 4 11 -0.3343 -0.0048
0 4 12 0.8764 0.0040
0 4 13 -0.4332 0.0066
0 4 14 -0.4918 -0.0018
0 4 15 -0.6620 0.0051
0 4 16 -0.5973 0.0029
0 4 17 -1.0276 -0.0043
0 4 18 -1.2322 0.0123
0 4 19 -0.5305 0.0170
0 4 20 -1.1941 -0.0092
0 4 21 0.3748 -0.0141
0 4 22 -0.0292 0.0038
0 4 23 0.7490 0.0050
0 4 24 -0.1332 0.0120
0 4 25 0.3627 0.0381
0 4 26 -0.5254 -0.0382
0 4 27 -0.1241 -0.1236
0 5 1 -0.4668 -0.0045
0 5 2 -0.2739 -0.0032
0 5 3 -0.3282 -0.0004
0 5 4 -0.3629 -0.0033
0 5 5 -0.1296 -0.0019
0 5 6 -0.5930 0.0055
0 5 7 -0.3267 0.0033
0 5 8 0.1003 -0.0080
0 5 9 -1.0655 -0.0011
0 5 10 0.4349 0.0029
0 5 11 -1.0914 0.0001
0 5 12 -0.1389 0.0056
0 5 13 -0.2529 -0.0002
0 5 14 0.2698 -0.0152
0 5 15 0.1623 -0.0095
0 5 16 0.3041 0.0053
0 5 17 0.3351 0.0182
0 5 18 -0.3224 -0.0052
0 5 19 0.4154 -0.0038
0 5 20 0.2039 -0.0015
0 5 21 -0.0414 -0.0112
0 5 22 0.4890 0.0239
0 5 23 -0.4078 0.0769
0 5 24 -0.0513 -0.0716
0 6 0 0.0220 0.0113
0 6 1 -0.1776 -0.0012
0 6 2 0.1436 -0.0096
0 6 3 -0.2416 -0.0047
0 6 4 0.1516 0.0010
0 6 5 0.2650 -0.0015
0 6 6 0.2368 0.0162
0 6 7 0.3976 -0.0019
0 6 8 0.3625 -0.0137
0 6 9 -0.1150 -0.0043
0 6 10 -0.0042 -0.0080
0 6 11 0.0627 0.0008
0 6 12 0.0358 0.0130
0 6 13 0.4652 -0.0065
0 6 14 0.4710 0.0083
0 6 15 0.1536 0.0088
0 6 16 0.2920 -0.0354
0 6 17 -0.0423 -0.0001
0 6 18 0.0656 -0.0411
0 6 19 0.0281 -0.0653
0 7 1 -0.3177 -0.0044
0 7 2 -0.0908 -0.0086
0 7 3 -0.5765 0.0023
0 7 4 0.1400 0.0102
0 7 5 -0.2150 0.0038
0 7 6 0.2311 -0.0272
0 7 7 0.0796 0.0012
0 7 8 0.0550 -0.0075
0 7 9 -0.0168 0.0003
0 7 10 -0.0611 0.0883
1 0 3 -20.5836 -0.0485
1 0 5 18.0671 0.0699
1 0 7 20.7919 -0.0016
1 0 9 7.2606 -0.0090
1 0 11 -2.8530 0.0030
1 0 13 -6.0992 -0.0115
1 0 15 -4.9754 0.0109
1 0 17 -3.1902 0.0029
1 0 19 -1.0709 -0.0058
1 0 21 -0.0388 0.0021
1 0 23 -1.4817 -0.0078
1 0 25 -1.9733 0.0088
1 0 27 -0.8300 -0.0012
1 0 29 0.2725 -0.0124
1 0 31 0.8338 0.0771
1 1 1 13.8729 -0.0299
1 1 2 18.2304 0.0147
1 1 3 19.2354 0.0378
1 1 4 5.4581 -0.0046
1 1 5 5.6416 -0.0194
1 1 6 -0.7888 0.0032
1 1 7 -4.4092 -0.0121
1 1 8 -0.6242 0.0156
1 1 9 -1.4491 0.0269
1 1 10 1.1434 0.0018
1 1 11 3.9530 -0.0009
1 1 12 2.2898 0.0001
1 1 13 4.7332 0.0026
1 1 14 3.1347 -0.0024
1 1 15 1.9940 0.0084
1 1 16 3.8587 -0.0022
1 1 17 0.0390 -0.0070
1 1 18 3.0420 -0.0002
1 1 19 0.1636 0.0075
1 1 20 1.3460 -0.0072
1 1 21 -0.7019 0.0005
1 1 22 0.6944 0.0050
1 1 23 -1.3718 -0.0053
1 1 24 0.1558 0.0101
1 1 25 -0.0953 0.0300
1 1 26 -0.3179 -0.0130
1 1 27 0.7293 -0.0085
1 1 28 -0.0506 -0.0096
1 1 29 0.3313 -0.0393
1 1 30 -0.2085 0.0275
1 1 31 -0.2294 0.0648
1 1 32 -0.3675 0.0294
1 2 1 3.4498 0.0011
1 2 2 -2.1401 -0.0067
1 2 3 -2.9710 -0.0041
1 2 4 -0.6404 0.0012
1 2 5 -6.4652 0.0056
1 2 6 -0.1304 0.0005
1 2 7 -3.9466 0.0105
1 2 8 -3.1404 -0.0053
1 2 9 -1.0343 -0.0042
1 2 10 -5.7459 0.0028
1 2 11 -1.2909 -0.0042
1 2 12 -4.4738 -0.0037
1 2 13 -2.9343 0.0017
1 2 14 -0.7174 -0.0012
1 2 15 -3.2507 -0.0044
1 2 16 1.4193 0.0073
1 2 17 -1.9772 -0.0062
1 2 18 0.7248 -0.0040
1 2 19 -1.5121 0.0108
1 2 20 0.2254 0.0021
1 2 21 -1.8529 0.0058
1 2 22 0.3375 0.0002
1 2 23 -1.0426 -0.0041
1 2 24 -0.2449 -0.0138
1 2 25 -0.1095 0.0074
1 2 26 -0.3832 0.0092
1 2 27 -0.2401 -0.0062
1 2 28 -0.0751 0.0026
1 2 29 -0.2276 -0.0083
1 2 30 0.0375 -0.0708
1 2 31 0.1632 -0.0127
1 3 1 1.0549 0.0030
1 3 2 0.1153 0.0073
1 3 3 -0.4760 0.0062
1 3 4 5.1423 -0.0002
1 3 5 -0.5113 -0.0027
1 3 6 5.4583 -0.0059
1 3 7 1.3103 0.0004
1 3 8 2.7606 0.0040
1 3 9 1.9627 0.0056
1 3 10 1.2530 -0.0019
1 3 11 -0.3268 -0.0081
1 3 12 1.0632 0.0016
1 3 13 -2.5218 -0.0024
1 3 14 0.5570 0.0039
1 3 15 -2.6785 0.0064
1 3 16 -0.0430 0.0014
1 3 17 -1.6582 0.0005
1 3 18 0.5159 0.0104
1 3 19 0.0208 0.0038
1 3 20 1.6231 -0.0038
1 3 21 1.0097 0.0010
1 3 22 1.4271 0.0033
1 3 23 0.6440 0.0006
1 3 24 0.4706 0.0030
1 3 25 0.2163 0.0044
1 3 26 0.3138 -0.0367
1 3 27 0.3340 -0.0089
1 3 28 0.4904 0.0419
1 3 29 0.4983 -0.0282
1 4 1 -1.6819 -0.0035
1 4 2 -0.2883 -0.0018
1 4 3 -2.7812 0.0042
1 4 4 -1.0702 -0.0030
1 4 5 -2.4898 0.0003
1 4 6 -1.9031 0.0035
1 4 7 -1.2317 -0.0025
1 4 8 -1.1718 -0.0030
1 4 9 -1.3148 0.0048
1 4 10 0.4439 0.0028
1 4 11 -1.2485 -0.0016
1 4 12 1.1571 0.0003
1 4 13 0.1664 -0.0005
1 4 14 1.1769 -0.0102
1 4 15 0.6424 0.0006
1 4 16 1.1238 0.0066
1 4 17 0.9108 -0.0115
1 4 18 0.5291 -0.0105
1 4 19 1.2569 0.0085
1 4 20 -0.3173 0.0016
1 4 21 0.3124 0.0076
1 4 22 -0.6509 0.0140
1 4 23 -0.1455 -0.0190
1 4 24 -0.3988 -0.0484
1 4 25 0.2649 0.0248
1 4 26 0.0552 0.0727
1 4 27 0.0267 0.0267
1 5 1 0.2595 0.0018
1 5 2 0.5611 0.0033
1 5 3 0.6508 0.0036
1 5 4 0.2870 0.0009
1 5 5 1.1270 -0.0068
1 5 6 0.3844 -0.0010
1 5 7 0.8598 0.0035
1 5 8 1.0921 0.0002
1 5 9 -0.1371 0.0053
1 5 10 1.4203 0.0032
1 5 11 -0.1586 -0.0072
1 5 12 0.6633 -0.0037
1 5 13 -0.3753 0.0157
1 5 14 -0.1091 0.0069
1 5 15 -0.7001 0.0070
1 5 16 -0.3437 -0.0114
1 5 17 0.1589 0.0024
1 5 18 -0.3985 -0.0112
1 5 19 0.2501 0.0132
1 5 20 -0.0619 0.0303
1 5 21 -0.4500 -0.0262
1 5 22 0.3258 -0.0417
1 5 23 -0.2457 0.0455
1 5 24 0.2859 -0.0445
1 6 1 -0.1356 -0.0002
1 6 2 0.0772 0.0009
1 6 3 -0.1413 0.0091
1 6 4 -0.1345 -0.0003
1 6 5 -0.0580 -0.0127
1 6 6 -0.3238 -0.0002
1 6 7 -0.3368 0.0109
1 6 8 -0.0083 0.0054
1 6 9 -0.1926 0.0193
1 6 10 0.1561 0.0014
1 6 11 0.0130 -0.0103
1 6 12 -0.1804 0.0055
1 6 13 -0.4204 -0.0190
1 6 14 -0.0448 -0.0005
1 6 15 -0.4100 0.0101
1 6 16 0.2460 -0.0086
1 6 17 -0.0377 0.0323
1 6 18 0.0622 0.0537
1 6 19 -0.1483 -0.0520
1 7 1 0.0725 0.0167
1 7 2 0.5315 -0.0025
1 7 3 0.0377 -0.0051
1 7 4 0.3789 -0.0048
1 7 5 -0.2317 0.0087
1 7 6 -0.2790 -0.0002
1 7 7 -0.1499 0.0156
1 7 8 -0.3151 -0.0024
1 7 9 0.0731 -0.0811
1 7 10 -0.1642 0.0079
2 0 2 28.4045 0.0528
2 0 4 -15.6869 -0.0988
2 0 6 -24.3196 -0.0418
2 0 8 -9.3610 0.0180
2 0 10 3.5281 -0.0034
2 0 12 7.4757 0.0097
2 0 14 5.9951 -0.0035
2 0 16 3.9478 -0.0092
2 0 18 2.0792 0.0054
2 0 20 0.0733 -0.0044
2 0 22 0.4202 0.0041
2 0 24 1.3875 -0.0037
2 0 26 0.7866 -0.0080
2 0 28 -0.2094 0.0287
2 0 30 -0.9869 -0.0388
2 0 32 -0.7164 -0.1003
2 1 2 -17.8152 -0.0296
2 1 3 -7.2482 0.0028
2 1 4 -8.6803 0.0062
2 1 5 0.5251 0.0046
2 1 6 3.7626 0.0345
2 1 7 0.3481 -0.0182
2 1 8 3.1505 -0.0184
2 1 9 -2.2115 -0.0088
2 1 10 -3.5401 -0.0094
2 1 11 -3.4433 0.0016
2 1 12 -5.9513 0.0030
2 1 13 -3.6594 -0.0004
2 1 14 -3.3722 -0.0123
2 1 15 -3.9091 0.0014
2 1 16 -0.3422 -0.0002
2 1 17 -3.4562 -0.0011
2 1 18 -0.2003 -0.0047
2 1 19 -1.8080 0.0067
2 1 20 -0.0709 -0.0066
2 1 21 -0.7197 0.0026
2 1 22 1.0271 0.0109
2 1 23 -0.3115 -0.0106
2 1 24 0.4266 -0.0187
2 1 25 0.1170 0.0082
2 1 26 -0.6540 -0.0096
2 1 27 -0.0340 0.0208
2 1 28 -0.5705 0.0439
2 1 29 0.0613 -0.0128
2 1 30 0.0003 -0.0332
2 1 31 0.4863 -0.0348
2 1 32 0.2136 -0.1263
2 2 2 0.5026 0.0040
2 2 3 0.8406 -0.0008
2 2 4 5.4998 -0.0014
2 2 5 -0.7768 -0.0054
2 2 6 4.8885 -0.0116
2 2 7 1.0433 0.0043
2 2 8 2.0466 0.0002
2 2 9 4.4554 0.0016
2 2 10 1.5721 0.0054
2 2 11 4.7382 0.0025
2 2 12 2.8818 -0.0011
2 2 13 1.6131 0.0056
2 2 14 3.3964 -0.0012
2 2 15 -1.1798 -0.0051
2 2 16 1.9972 0.0055
2 2 17 -0.9738 0.0019
2 2 18 0.9813 -0.0038
2 2 19 0.1214 0.0021
2 2 20 1.5968 -0.0109
2 2 21 0.0975 -0.0044
2 2 22 1.5000 0.0031
2 2 23 0.2113 0.0102
2 2 24 0.4585 -0.0034
2 2 25 0.3814 -0.0001
2 2 26 0.2702 -0.0004
2 2 27 0.1354 -0.0075
2 2 28 0.4187 0.0144
2 2 29 0.0555 0.0518
2 2 30 0.0076 0.0163
2 2 31 -0.1257 0.0994
2 3 2 -0.3023 -0.0080
2 3 3 -3.9604 -0.0051
2 3 4 0.9948 -0.0023
2 3 5 -5.6413 0.0089
2 3 6 -0.0454 0.0006
2 3 7 -3.1714 -0.0016
2 3 8 -1.3843 -0.0082
2 3 9 -0.9139 -0.0022
2 3 10 -0.3209 0.0033
2 3 11 -0.6111 0.0014
2 3 12 1.9664 0.0067
2 3 13 -0.5774 -0.0036
2 3 14 2.5270 -0.0065
2 3 15 -0.0413 0.0023
2 3 16 1.5235 0.0018
2 3 17 -0.0307 -0.0079
2 3 18 0.0051 0.0009
2 3 19 -0.8804 -0.0012
2 3 20 -1.1123 -0.0040
2 3 21 -1.1999 0.0048
2 3 22 -0.9474 0.0015
2 3 23 -0.6044 -0.0134
2 3 24 -0.3211 -0.0063
2 3 25 -0.3271 0.0257
2 3 26 -0.1531 -0.0016
2 3 27 -0.4821 -0.0079
2 3 28 -0.3270 0.0284
2 3 29 -0.2724 -0.1530
2 4 2 2.7965 -0.0030
2 4 3 0.6634 0.0019
2 4 4 2.7865 -0.0026
2 4 5 1.6288 -0.0028
2 4 6 1.6439 0.0044
2 4 7 1.5271 -0.0003
2 4 8 1.0517 -0.0026
2 4 9 -0.1152 0.0009
2 4 10 1.2477 -0.0010
2 4 11 -1.5266 -0.0055
2 4 12 0.3118 0.0020
2 4 13 -1.7765 0.0096
2 4 14 -0.5212 -0.0034
2 4 15 -1.3684 -0.0032
2 4 16 -0.5701 0.0082
2 4 17 -0.4662 -0.0023
2 4 18 -0.8926 -0.0044
2 4 19 0.4506 0.0091
2 4 20 -0.4250 -0.0175
2 4 21 0.6606 -0.0217
2 4 22 0.2473 0.0189
2 4 23 0.4160 0.0335
2 4 24 0.0014 -0.0042
2 4 25 0.0768 -0.0047
2 4 26 0.0076 -0.0382
2 4 27 -0.0571 -0.2053
2 5 2 -0.8282 -0.0019
2 5 3 -0.5797 0.0002
2 5 4 -1.3874 0.0063
2 5 5 -0.5703 -0.0003
2 5 6 -1.5674 0.0018
2 5 7 -1.2067 0.0000
2 5 8 -0.4863 -0.0101
2 5 9 -1.6239 -0.0041
2 5 10 0.3504 0.0055
2 5 11 -1.0221 0.0042
2 5 12 0.5798 -0.0090
2 5 13 -0.0168 -0.0007
2 5 14 0.9656 -0.0150
2 5 15 0.4487 0.0011
2 5 16 0.2362 0.0024
2 5 17 0.4653 0.0195
2 5 18 -0.4771 -0.0169
2 5 19 0.1550 -0.0271
2 5 20 0.2085 0.0159
2 5 21 -0.2166 -0.0006
2 5 22 0.5113 -0.0100
2 5 23 -0.2115 0.0597
2 6 2 0.2147 -0.0127
2 6 3 0.1630 0.0038
2 6 4 -0.0413 0.0031
2 6 5 0.2162 0.0023
2 6 6 0.1479 -0.0035
2 6 7 0.1643 -0.0037
2 6 8 0.3183 -0.0233
2 6 9 -0.0653 -0.0031
2 6 10 0.0271 0.0027
2 6 11 -0.0266 -0.0030
2 6 12 0.2788 0.0234
2 6 13 -0.0574 -0.0056
2 6 14 0.4782 0.0102
2 6 15 -0.3600 0.0112
2 6 16 0.0703 -0.0231
2 6 17 -0.2034 -0.0281
2 6 18 0.0692 0.0288
2 7 2 -0.1886 -0.0033
2 7 3 -0.4477 0.0050
2 7 4 0.0878 0.0073
2 7 5 0.3012 -0.0009
2 7 6 0.2626 -0.0147
2 7 7 0.6929 0.0010
2 7 8 0.0160 0.0540
2 7 9 0.3146 0.0028
3 0 3 10.9892 0.1050
3 0 5 25.9901 0.0891
3 0 7 11.7763 -0.0095
3 0 9 -4.0071 -0.0012
3 0 11 -9.0508 -0.0034
3 0 13 -7.1173 -0.0029
3 0 15 -4.3949 0.0105
3 0 17 -2.7865 -0.0046
3 0 19 -0.5525 0.0036
3 0 21 0.3645 0.0029
3 0 23 -0.4958 -0.0021
3 0 25 -0.5600 0.0131
3 0 27 0.0323 -0.0284
3 0 29 0.8313 -0.0028
3 0 31 0.9911 0.1080
3 1 3 10.8741 0.0081
3 1 4 0.3027 -0.0103
3 1 5 -1.6351 -0.0418
3 1 6 -0.1752 0.0109
3 1 7 -4.1637 0.0001
3 1 8 3.0454 0.0136
3 1 9 2.5077 0.0148
3 1 10 4.5096 -0.0029
3 1 11 6.5987 -0.0064
3 1 12 4.1293 0.0006
3 1 13 4.7668 0.0081
3 1 14 3.6763 0.0023
3 1 15 0.9432 0.0065
3 1 16 3.3824 0.0025
3 1 17 -0.0279 0.0035
3 1 18 2.1921 -0.0039
3 1 19 0.4909 0.0097
3 1 20 0.8506 -0.0085
3 1 21 -0.3905 -0.0122
3 1 22 0.3585 0.0070
3 1 23 -0.5155 0.0010
3 1 24 0.1050 -0.0002
3 1 25 0.4593 0.0193
3 1 26 0.1868 -0.0238
3 1 27 0.7090 -0.0330
3 1 28 0.1556 -0.0037
3 1 29 0.3032 -0.0001
3 1 30 -0.4619 0.0327
3 1 31 -0.0863 0.1101
3 2 3 -3.9972 -0.0025
3 2 4 1.3139 0.0068
3 2 5 -5.3233 0.0078
3 2 6 0.9094 -0.0013
3 2 7 -3.1360 0.0011
3 2 8 -2.5096 -0.0038
3 2 9 -2.0340 -0.0050
3 2 10 -4.3354 -0.0010
3 2 11 -2.6671 0.0010
3 2 12 -2.4032 -0.0065
3 2 13 -3.1808 0.0047
3 2 14 0.5830 0.0013
3 2 15 -2.0031 -0.0004
3 2 16 1.1538 -0.0001
3 2 17 -0.5719 -0.0030
3 2 18 -0.2050 -0.0055
3 2 19 -1.0816 0.0083
3 2 20 -0.6699 0.0051
3 2 21 -1.7089 0.0009
3 2 22 -0.4121 -0.0041
3 2 23 -0.9274 -0.0027
3 2 24 -0.3386 -0.0041
3 2 25 -0.3397 0.0054
3 2 26 -0.1352 0.0112
3 2 27 -0.4287 -0.0072
3 2 28 -0.1126 -0.0311
3 2 29 -0.1692 -0.0142
3 2 30 -0.0291 -0.0934
3 3 3 -1.1238 0.0049
3 3 4 5.4746 -0.0080
3 3 5 -0.9606 -0.0013
3 3 6 3.8311 -0.0024
3 3 7 0.3356 0.0076
3 3 8 1.0042 0.0060
3 3 9 0.4393 0.0034
3 3 10 0.0927 -0.0028
3 3 11 -1.2462 -0.0088
3 3 12 0.2907 0.0014
3 3 13 -2.2525 0.0043
3 3 14 0.1088 -0.0044
3 3 15 -1.4765 -0.0006
3 3 16 -0.1433 0.0001
3 3 17 -0.0808 -0.0084
3 3 18 0.3016 0.0063
3 3 19 1.0221 0.0045
3 3 20 0.8648 -0.0104
3 3 21 1.0665 -0.0006
3 3 22 0.7423 0.0131
3 3 23 0.4490 0.0022
3 3 24 0.4481 -0.0012
3 3 25 0.0748 0.0120
3 3 26 0.4304 -0.0249
3 3 27 0.0800 -0.0156
3 3 28 0.2531 0.1001
3 3 29 0.1911 -0.0455
3 4 3 -2.6297 0.0040
3 4 4 -1.2860 0.0013
3 4 5 -1.9933 -0.0043
3 4 6 -1.7548 0.0026
3 4 7 -1.1752 -0.0009
3 4 8 -0.4744 -0.0040
3 4 9 -1.0564 0.0032
3 4 10 1.4053 0.0059
3 4 11 -0.6473 -0.0025
3 4 12 2.1940 -0.0031
3 4 13 0.2046 0.0043
3 4 14 1.7258 -0.0037
3 4 15 0.2974 -0.0029
3 4 16 0.4681 0.0131
3 4 17 0.3926 -0.0022
3 4 18 -0.7193 -0.0091
3 4 19 0.2780 0.0204
3 4 20 -0.8718 0.0132
3 4 21 -0.2654 -0.0105
3 4 22 -0.4647 -0.0032
3 4 23 -0.1583 -0.0167
3 4 24 -0.2123 -0.0407
3 4 25 -0.0251 0.0400
3 4 26 -0.0327 0.1333
3 5 3 1.4501 -0.0051
3 5 4 0.8144 -0.0006
3 5 5 1.8065 -0.0055
3 5 6 1.3741 0.0007
3 5 7 1.1271 0.0107
3 5 8 1.7559 0.0030
3 5 9 -0.2270 -0.0019
3 5 10 1.2044 -0.0020
3 5 11 -0.7904 -0.0020
3 5 12 0.1384 -0.0058
3 5 13 -1.0816 0.0162
3 5 14 -0.5623 0.0058
3 5 15 -0.6099 -0.0057
3 5 16 -0.6293 -0.0151
3 5 17 0.3965 0.0089
3 5 18 -0.2548 0.0079
3 5 19 0.0579 0.0030
3 5 20 0.1566 0.0292
3 5 21 -0.6126 -0.0152
3 5 22 0.1601 -0.0496
3 5 23 -0.3390 0.0978
3 6 3 -0.0207 0.0076
3 6 4 -0.1989 -0.0039
3 6 5 0.0779 -0.0028
3 6 6 -0.2185 0.0010
3 6 7 -0.2616 0.0168
3 6 8 -0.2068 0.0029
3 6 9 -0.0990 0.0047
3 6 10 0.0125 0.0001
3 6 11 -0.1100 -0.0185
3 6 12 0.1494 0.0073
3 6 13 -0.4299 -0.0195
3 6 14 0.3727 -0.0056
3 6 15 -0.1489 0.0116
3 6 16 0.3087 0.0020
3 6 17 0.0121 0.0034
3 6 18 -0.1098 0.0572
3 7 3 0.1256 -0.0148
3 7 4 -0.1521 0.0016
3 7 5 -0.2836 0.0055
3 7 6 -0.9130 0.0029
3 7 7 -0.1825 -0.0208
3 7 8 -0.5719 -0.0070
3 7 9 0.0421 -0.0969
4 0 4 -24.9325 -0.1161
4 0 6 -13.8839 -0.0135
4 0 8 3.9141 0.0029
4 0 10 10.5318 -0.0034
4 0 12 8.2976 0.0051
4 0 14 4.6363 -0.0092
4 0 16 2.9577 0.0037
4 0 18 1.1017 0.0021
4 0 20 -0.6452 -0.0092
4 0 22 -0.3648 0.0044
4 0 24 0.1389 -0.0106
4 0 26 0.0981 0.0153
4 0 28 -0.4198 0.0338
4 0 30 -0.9933 -0.0903
4 1 4 -1.2923 0.0327
4 1 5 0.0710 0.0010
4 1 6 3.9658 0.0144
4 1 7 -3.3359 -0.0117
4 1 8 -1.2405 -0.0131
4 1 9 -5.2182 0.0028
4 1 10 -6.5121 0.0074
4 1 11 -4.4639 0.0018
4 1 12 -5.8438 0.0002
4 1 13 -3.2882 -0.0059
4 1 14 -1.7692 -0.0072
4 1 15 -2.8580 -0.0046
4 1 16 0.3044 -0.0021
4 1 17 -2.2894 0.0004
4 1 18 -0.3701 -0.0103
4 1 19 -1.1000 0.0101
4 1 20 -0.1614 0.0083
4 1 21 -0.3934 -0.0011
4 1 22 0.3164 0.0147
4 1 23 -0.2607 -0.0074
4 1 24 -0.3127 -0.0182
4 1 25 -0.3529 0.0174
4 1 26 -0.7169 0.0117
4 1 27 -0.3593 0.0158
4 1 28 -0.5577 0.0224
4 1 29 0.3076 -0.0235
4 1 30 -0.1411 -0.0733
4 1 31 0.5980 -0.0338
4 2 4 5.1078 -0.0026
4 2 5 -2.1179 0.0005
4 2 6 3.9955 0.0009
4 2 7 0.5210 0.0036
4 2 8 2.6158 0.0054
4 2 9 3.3731 -0.0012
4 2 10 2.5010 -0.0023
4 2 11 2.9195 0.0044
4 2 12 2.7223 -0.0054
4 2 13 0.2885 0.0021
4 2 14 1.9028 -0.0042
4 2 15 -1.0801 -0.0014
4 2 16 0.3857 0.0046
4 2 17 -0.0038 0.0068
4 2 18 0.5429 -0.0006
4 2 19 1.0547 -0.0035
4 2 20 1.6003 -0.0044
4 2 21 0.7896 -0.0025
4 2 22 1.3277 0.0055
4 2 23 0.3438 0.0055
4 2 24 0.5217 -0.0039
4 2 25 0.0891 -0.0138
4 2 26 0.3270 -0.0046
4 2 27 0.1122 0.0078
4 2 28 0.2056 0.0046
4 2 29 0.1800 0.0761
4 2 30 -0.1065 0.0228
4 3 4 1.5456 0.0026
4 3 5 -4.4837 0.0058
4 3 6 0.7254 -0.0037
4 3 7 -1.5852 -0.0084
4 3 8 0.0644 -0.0083
4 3 9 0.1646 0.0014
4 3 10 0.7072 0.0071
4 3 11 0.1715 0.0024
4 3 12 1.7949 0.0001
4 3 13 -0.0525 0.0033
4 3 14 1.5083 -0.0035
4 3 15 0.0633 0.0088
4 3 16 0.2990 0.0126
4 3 17 -0.0693 -0.0066
4 3 18 -0.7914 -0.0003
4 3 19 -0.5852 0.0086
4 3 20 -1.0379 -0.0037
4 3 21 -0.8361 -0.0010
4 3 22 -0.5419 0.0039
4 3 23 -0.6575 -0.0233
4 3 24 -0.1216 -0.0138
4 3 25 -0.4184 0.0285
4 3 26 0.0760 -0.0041
4 3 27 -0.1631 -0.0193
4 3 28 0.0139 0.0376
4 4 4 1.9654 0.0026
4 4 5 1.8213 -0.0024
4 4 6 1.5899 0.0040
4 4 7 1.0788 0.0046
4 4 8 1.0241 -0.0043
4 4 9 -0.9007 -0.0018
4 4 10 0.7081 0.0012
4 4 11 -2.2578 -0.0058
4 4 12 0.1554 -0.0022
4 4 13 -2.0584 0.0077
4 4 14 -0.0486 -0.0028
4 4 15 -0.6098 -0.0134
4 4 16 -0.0148 0.0071
4 4 17 0.9656 -0.0021
4 4 18 -0.0135 -0.0139
4 4 19 1.2635 0.0029
4 4 20 0.3076 -0.0022
4 4 21 0.6119 -0.0195
4 4 22 0.2143 0.0280
4 4 23 0.2929 0.0402
4 4 24 -0.0217 -0.0275
4 4 25 0.1564 -0.0362
4 4 26 0.1387 -0.0375
4 5 4 -1.6667 0.0065
4 5 5 -1.4895 -0.0018
4 5 6 -1.4516 -0.0078
4 5 7 -1.8391 -0.0014
4 5 8 -0.1684 -0.0023
4 5 9 -1.2162 -0.0009
4 5 10 0.8285 0.0127
4 5 11 -0.1456 0.0082
4 5 12 1.0854 -0.0100
4 5 13 0.6426 -0.0048
4 5 14 0.7784 0.0036
4 5 15 0.8198 0.0014
4 5 16 -0.1603 0.0068
4 5 17 0.3941 0.0102
4 5 18 -0.1887 -0.0170
4 5 19 -0.1570 -0.0309
4 5 20 0.5560 0.0167
4 5 21 -0.2029 0.0192
4 5 22 0.4818 -0.0497
4 6 4 -0.1672 0.0048
4 6 5 0.1813 0.0009
4 6 6 0.0573 -0.0034
4 6 7 0.4064 -0.0009
4 6 8 0.1024 -0.0064
4 6 9 0.2162 0.0023
4 6 10 -0.0367 0.0075
4 6 11 -0.1638 -0.0042
4 6 12 0.2613 0.0143
4 6 13 -0.3417 -0.0038
4 6 14 0.1994 -0.0003
4 6 15 -0.3143 0.0110
4 6 16 -0.0447 -0.0261
4 6 17 0.0621 -0.0280
4 7 4 0.1736 0.0052
4 7 5 0.8322 -0.0072
4 7 6 0.3302 -0.0049
4 7 7 0.8259 0.0034
4 7 8 0.0598 0.0533
5 0 5 14.8112 0.0351
5 0 7 -3.1338 0.0033
5 0 9 -11.5211 0.0103
5 0 11 -9.4099 -0.0042
5 0 13 -4.8161 0.0076
5 0 15 -2.6373 -0.0005
5 0 17 -1.3385 -0.0109
5 0 19 0.5280 0.0093
5 0 21 0.8838 -0.0012
5 0 23 0.3095 0.0023
5 0 25 -0.0696 0.0006
5 0 27 -0.0452 -0.0430
5 0 29 0.6722 0.0512
5 0 31 0.5992 0.1514
5 1 5 -2.5271 -0.0155
5 1 6 2.9845 0.0034
5 1 7 0.2496 0.0092
5 1 8 5.3197 -0.0023
5 1 9 5.7567 -0.0082
5 1 10 4.5613 -0.0048
5 1 11 6.3661 -0.0080
5 1 12 2.8811 0.0070
5 1 13 2.6487 0.0036
5 1 14 2.1018 0.0066
5 1 15 -0.4022 -0.0018
5 1 16 1.9979 0.0025
5 1 17 -0.1629 0.0076
5 1 18 1.3389 -0.0074
5 1 19 0.3146 -0.0004
5 1 20 0.5091 -0.0043
5 1 21 -0.0101 -0.0217
5 1 22 0.3316 0.0114
5 1 23 0.3368 0.0088
5 1 24 0.4734 -0.0050
5 1 25 0.6755 0.0111
5 1 26 0.4848 -0.0199
5 1 27 0.6599 -0.0269
5 1 28 -0.1143 0.0110
5 1 29 0.3690 0.0261
5 1 30 -0.6521 0.0373
5 1 31 0.0186 0.0741
5 2 5 -4.4243 -0.0029
5 2 6 0.8600 -0.0037
5 2 7 -3.1559 -0.0075
5 2 8 -2.1799 0.0042
5 2 9 -2.4703 0.0034
5 2 10 -3.0586 -0.0001
5 2 11 -2.2236 0.0054
5 2 12 -1.2336 -0.0044
5 2 13 -1.6868 0.0042
5 2 14 0.6630 0.0027
5 2 15 -0.3959 -0.0020
5 2 16 0.3529 -0.0046
5 2 17 -0.1877 -0.0059
5 2 18 -1.0186 0.0006
5 2 19 -1.2984 0.0044
5 2 20 -1.1358 0.0085
5 2 21 -1.5143 -0.0028
5 2 22 -0.4419 -0.0049
5 2 23 -0.7773 -0.0015
5 2 24 -0.0439 0.0111
5 2 25 -0.2631 0.0109
5 2 26 -0.0788 0.0150
5 2 27 -0.0958 0.0074
5 2 28 -0.2616 -0.0479
5 2 29 0.0764 -0.0041
5 2 30 -0.0647 -0.0853
5 3 5 -1.4098 -0.0017
5 3 6 2.4219 0.0081
5 3 7 -0.8764 0.0088
5 3 8 0.0144 0.0026
5 3 9 -0.6054 -0.0023
5 3 10 -0.5775 -0.0066
5 3 11 -1.2295 -0.0046
5 3 12 -0.1459 -0.0006
5 3 13 -1.4572 0.0071
5 3 14 0.1237 -0.0120
5 3 15 -0.6503 -0.0095
5 3 16 0.1920 -0.0000
5 3 17 0.4223 -0.0062
5 3 18 0.5028 -0.0003
5 3 19 0.9335 0.0076
5 3 20 0.8867 -0.0127
5 3 21 0.6182 -0.0061
5 3 22 0.8752 0.0295
5 3 23 0.2421 0.0055
5 3 24 0.4873 -0.0006
5 3 25 -0.0446 0.0183
5 3 26 0.0686 -0.0437
5 3 27 -0.2009 -0.0169
5 3 28 -0.2023 0.0548
5 4 5 -1.9380 -0.0053
5 4 6 -1.5071 -0.0026
5 4 7 -1.3336 0.0037
5 4 8 0.2653 -0.0035
5 4 9 -0.6267 0.0019
5 4 10 1.9870 0.0114
5 4 11 -0.3452 -0.0013
5 4 12 2.2308 -0.0039
5 4 13 -0.2034 0.0056
5 4 14 0.8657 0.0031
5 4 15 -0.1826 -0.0065
5 4 16 -1.0289 0.0142
5 4 17 -0.1497 0.0016
5 4 18 -1.6877 -0.0120
5 4 19 -0.3643 0.0109
5 4 20 -0.8900 0.0182
5 4 21 -0.2591 -0.0241
5 4 22 -0.3123 -0.0061
5 4 23 0.1098 0.0062
5 4 24 -0.2346 -0.0306
5 4 25 -0.0151 0.0593
5 5 5 1.3692 0.0033
5 5 6 1.8164 0.0010
5 5 7 0.5759 0.0057
5 5 8 1.1379 0.0019
5 5 9 -0.6023 -0.0180
5 5 10 0.0111 -0.0047
5 5 11 -0.9888 -0.0017
5 5 12 -0.7234 -0.0015
5 5 13 -0.7294 0.0035
5 5 14 -0.9479 0.0102
5 5 15 -0.0080 -0.0190
5 5 16 -0.5566 -0.0133
5 5 17 0.1790 0.0146
5 5 18 0.1602 0.0107
5 5 19 -0.4456 0.0006
5 5 20 0.3533 0.0106
5 5 21 -0.4922 0.0043
5 5 22 0.0658 -0.0523
5 6 5 0.1317 -0.0099
5 6 6 -0.3725 -0.0015
5 6 7 0.0014 0.0016
5 6 8 -0.4721 -0.0035
5 6 9 0.1558 0.0028
5 6 10 0.0337 -0.0014
5 6 11 -0.0331 0.0015
5 6 12 0.3027 0.0095
5 6 13 -0.1612 -0.0044
5 6 14 0.2413 -0.0072
5 6 15 0.0432 0.0266
5 6 16 -0.0228 -0.0004
5 6 17 -0.0496 0.0140
5 7 5 -0.3628 0.0175
5 7 6 -0.8995 0.0052
5 7 7 -0.1711 -0.0065
6 0 6 1.9339 -0.0130
6 0 8 11.6580 -0.0187
6 0 10 10.2492 0.0025
6 0 12 5.0449 -0.0045
6 0 14 2.0868 -0.0062
6 0 16 1.1208 0.0167
6 0 18 -0.3200 -0.0008
6 0 20 -0.9935 -0.0048
6 0 22 -0.5689 0.0054
6 0 24 -0.0859 -0.0089
6 0 26 0.3350 0.0299
6 0 28 -0.1556 -0.0078
6 0 30 -0.5632 -0.1544
6 1 6 0.0741 -0.0104
6 1 7 -4.7271 0.0031
6 1 8 -4.5964 0.0085
6 1 9 -4.3237 0.0064
6 1 10 -6.2400 0.0135
6 1 11 -2.5304 -0.0049
6 1 12 -3.3889 -0.0003
6 1 13 -1.4108 -0.0069
6 1 14 0.2016 0.0066
6 1 15 -1.4203 -0.0032
6 1 16 0.7806 -0.0005
6 1 17 -1.3934 0.0022
6 1 18 -0.0287 -0.0075
6 1 19 -0.7049 0.0065
6 1 20 -0.1477 0.0173
6 1 21 -0.3580 -0.0101
6 1 22 -0.4894 0.0039
6 1 23 -0.5126 -0.0081
6 1 24 -0.7032 -0.0257
6 1 25 -0.5186 0.0158
6 1 26 -0.6047 0.0141
6 1 27 -0.0198 0.0008
6 1 28 -0.4698 0.0173
6 1 29 0.5767 -0.0327
6 1 30 -0.0647 -0.0276
6 2 6 3.5133 0.0089
6 2 7 1.1796 -0.0063
6 2 8 2.5243 -0.0024
6 2 9 2.8500 -0.0053
6 2 10 1.8213 -0.0063
6 2 11 2.0081 0.0053
6 2 12 1.4233 -0.0002
6 2 13 0.0270 -0.0023
6 2 14 0.5315 -0.0001
6 2 15 -0.6052 -0.0010
6 2 16 0.0849 0.0068
6 2 17 0.5643 0.0019
6 2 18 0.9956 -0.0016
6 2 19 1.2241 -0.0114
6 2 20 1.4946 -0.0026
6 2 21 0.5953 0.0011
6 2 22 0.9977 0.0052
6 2 23 0.0428 -0.0015
6 2 24 0.3402 -0.0084
6 2 25 0.0610 -0.0278
6 2 26 -0.0558 -0.0140
6 2 27 0.2737 0.0117
6 2 28 -0.1401 -0.0099
6 2 29 0.1695 0.0705
6 3 6 1.5034 -0.0051
6 3 7 -0.5368 -0.0072
6 3 8 0.8861 -0.0026
6 3 9 0.7341 0.0085
6 3 10 0.7326 0.0065
6 3 11 0.4103 -0.0001
6 3 12 1.1821 -0.0071
6 3 13 -0.2694 0.0062
6 3 14 0.9717 0.0009
6 3 15 -0.5221 0.0087
6 3 16 0.0684 0.0102
6 3 17 -0.6478 -0.0067
6 3 18 -0.7592 -0.0077
6 3 19 -0.9364 0.0157
6 3 20 -0.7296 0.0026
6 3 21 -1.0253 -0.0130
6 3 22 -0.3878 0.0065
6 3 23 -0.6104 -0.0326
6 3 24 -0.1366 -0.0183
6 3 25 -0.0388 0.0554
6 3 26 0.2325 -0.0053
6 3 27 0.2567 0.0447
6 4 6 1.8253 -0.0014
6 4 7 0.2597 0.0053
6 4 8 0.6369 -0.0053
6 4 9 -1.5501 -0.0098
6 4 10 0.2781 0.0036
6 4 11 -2.2057 -0.0059
6 4 12 0.3839 -0.0037
6 4 13 -1.1441 0.0088
6 4 14 0.2919 0.0010
6 4 15 0.8479 -0.0147
6 4 16 0.1224 0.0082
6 4 17 1.9448 0.0069
6 4 18 0.3241 -0.0103
6 4 19 1.2459 0.0017
6 4 20 0.3427 0.0092
6 4 21 0.3245 -0.0255
6 4 22 -0.1409 0.0116
6 4 23 0.2063 0.0369
6 4 24 -0.1276 -0.0549
6 4 25 0.0113 -0.0127
6 5 6 -0.7529 -0.0063
6 5 7 -1.0171 -0.0003
6 5 8 0.2175 0.0152
6 5 9 0.1786 -0.0018
6 5 10 0.7822 0.0136
6 5 11 0.8453 0.0055
6 5 12 0.5672 -0.0102
6 5 13 0.9876 -0.0107
6 5 14 0.0059 0.0179
6 5 15 0.6740 0.0020
6 5 16 -0.1538 0.0027
6 5 17 -0.1099 0.0114
6 5 18 0.3588 -0.0180
6 5 19 -0.5366 -0.0196
6 5 20 0.4168 0.0167
6 5 21 -0.2179 0.0292
6 6 6 -0.1385 0.0056
6 6 7 0.5299 0.0037
6 6 8 -0.2570 -0.0080
6 6 9 0.2062 0.0053
6 6 10 -0.1754 -0.0178
6 6 11 -0.2194 -0.0071
6 6 12 0.0448 -0.0005
6 6 13 -0.1610 -0.0050
6 6 14 -0.0575 -0.0075
6 6 15 0.0325 0.0131
6 6 16 -0.0195 -0.0386
7 0 7 -10.8045 0.0275
7 0 9 -10.5638 -0.0004
7 0 11 -5.3448 -0.0030
7 0 13 -1.6215 0.0130
7 0 15 -0.5999 -0.0130
7 0 17 0.2681 -0.0114
7 0 19 0.8726 0.0080
7 0 21 0.5575 -0.0062
7 0 23 0.2274 0.0064
7 0 25 -0.3391 -0.0066
7 0 27 -0.3156 -0.0191
7 0 29 0.3016 0.1148
7 1 7 3.3897 -0.0057
7 1 8 3.7289 -0.0057
7 1 9 5.5170 -0.0170
7 1 10 2.2253 0.0014
7 1 11 3.8283 -0.0001
7 1 12 1.0057 0.0048
7 1 13 0.2794 -0.0076
7 1 14 0.8306 0.0010
7 1 15 -1.1710 -0.0089
7 1 16 1.1929 0.0023
7 1 17 -0.4733 0.0102
7 1 18 0.8823 -0.0042
7 1 19 0.0426 -0.0042
7 1 20 0.3901 0.0043
7 1 21 0.6011 -0.0132
7 1 22 0.4699 0.0158
7 1 23 0.8381 0.0254
7 1 24 0.4909 -0.0058
7 1 25 0.4893 0.0080
7 1 26 0.0609 -0.0095
7 1 27 0.3714 -0.0425
7 1 28 -0.4469 0.0225
7 1 29 0.0888 -0.0277
7 2 7 -2.5656 -0.0003
7 2 8 -2.4567 0.0095
7 2 9 -1.5269 0.0073
7 2 10 -2.4425 -0.0046
7 2 11 -1.1695 -0.0038
7 2 12 -0.7854 -0.0008
7 2 13 -0.7439 -0.0018
7 2 14 0.5882 0.0075
7 2 15 -0.1940 -0.0033
7 2 16 0.0771 -0.0015
7 2 17 -0.7942 -0.0008
7 2 18 -0.9610 0.0085
7 2 19 -1.3894 0.0062
7 2 20 -0.7129 0.0050
7 2 21 -1.1155 -0.0051
7 2 22 -0.0996 -0.0096
7 2 23 -0.5418 0.0009
7 2 24 -0.0892 0.0225
7 2 25 0.0958 0.0121
7 2 26 -0.2717 0.0221
7 2 27 0.2965 0.0135
7 2 28 -0.1942 -0.0403
7 2 29 0.1630 0.0124
7 3 7 -1.2142 0.0042
7 3 8 -0.6111 -0.0062
7 3 9 -0.4210 -0.0052
7 3 10 -0.6257 -0.0026
7 3 11 -0.6960 0.0037
7 3 12 0.2937 0.0042
7 3 13 -1.0593 0.0073
7 3 14 0.8525 -0.0110
7 3 15 -0.5670 -0.0084
7 3 16 0.9174 0.0060
7 3 17 0.4654 0.0038
7 3 18 1.0134 -0.0055
7 3 19 0.8617 0.0035
7 3 20 1.0847 -0.0113
7 3 21 0.5541 -0.0135
7 3 22 0.7242 0.0412
7 3 23 0.3456 0.0059
7 3 24 0.0976 -0.0210
7 3 25 -0.0757 0.0163
7 3 26 -0.2552 -0.1071
7 3 27 -0.3127 -0.0088
7 4 7 -0.8193 0.0064
7 4 8 1.1398 0.0030
7 4 9 -0.0517 -0.0026
7 4 10 2.0525 0.0134
7 4 11 -0.3819 -0.0016
7 4 12 1.3667 -0.0120
7 4 13 -0.3935 0.0047
7 4 14 -0.4878 0.0011
7 4 15 -0.0036 -0.0091
7 4 16 -1.9079 0.0051
7 4 17 -0.1155 0.0021
7 4 18 -1.5459 -0.0197
7 4 19 -0.4087 0.0057
7 4 20 -0.3926 0.0268
7 4 21 0.0257 -0.0160
7 4 22 -0.0839 0.0007
7 4 23 0.2230 0.0286
7 4 24 -0.0395 -0.0466
7 5 7 0.1004 -0.0064
7 5 8 -0.3065 0.0053
7 5 9 -0.5071 -0.0187
7 5 10 -0.9754 -0.0018
7 5 11 -0.4008 0.0110
7 5 12 -0.9816 0.0021
7 5 13 0.0961 -0.0040
7 5 14 -0.6922 0.0103
7 5 15 0.2176 -0.0208
7 5 16 0.0173 -0.0174
7 5 17 -0.2774 0.0187
7 5 18 0.6414 0.0059
7 5 19 -0.3416 -0.0108
7 5 20 0.4213 0.0042
7 5 21 0.1674 -0.0073
7 6 7 0.3179 0.0088
7 6 8 -0.4097 -0.0047
7 6 9 0.3084 0.0251
7 6 10 0.0363 -0.0008
7 6 11 0.0782 0.0096
7 6 12 0.1052 0.0123
7 6 13 0.1058 -0.0172
7 6 14 -0.0625 -0.0075
7 6 15 0.0834 0.0249
8 0 8 10.1478 -0.0028
8 0 10 5.6220 0.0146
8 0 12 1.4552 -0.0133
8 0 14 0.0770 -0.0003
8 0 16 -0.3954 0.0173
8 0 18 -0.7525 -0.0053
8 0 20 -0.3921 -0.0004
8 0 22 -0.2384 0.0010
8 0 24 0.1217 -0.0103
8 0 26 0.5293 0.0203
8 0 28 0.0708 -0.0538
8 1 8 -4.3762 0.0180
8 1 9 -1.9156 0.0014
8 1 10 -3.8566 -0.0014
8 1 11 -0.9251 -0.0013
8 1 12 -0.9174 0.0022
8 1 13 -0.5157 0.0032
8 1 14 1.1833 0.0152
8 1 15 -0.8489 -0.0034
8 1 16 0.9006 -0.0050
8 1 17 -0.9297 -0.0017
8 1 18 0.2162 -0.0096
8 1 19 -0.4441 0.0022
8 1 20 -0.5406 0.0137
8 1 21 -0.3763 -0.0142
8 1 22 -0.9944 -0.0108
8 1 23 -0.4392 -0.0057
8 1 24 -0.4333 -0.0259
8 1 25 -0.0547 0.0127
8 1 26 -0.1143 0.0405
8 1 27 0.3387 -0.0095
8 1 28 -0.0276 0.0737
8 1 29 0.2771 -0.0283
8 2 8 1.2864 -0.0065
8 2 9 2.5236 0.0024
8 2 10 0.9114 0.0047
8 2 11 1.3851 0.0056
8 2 12 0.9888 0.0062
8 2 13 -0.2960 -0.0102
8 2 14 0.4619 -0.0003
8 2 15 -0.5961 -0.0026
8 2 16 0.6699 0.0009
8 2 17 0.4490 -0.0007
8 2 18 1.2866 -0.0063
8 2 19 0.7201 -0.0085
8 2 20 1.1603 0.0030
8 2 21 0.1999 0.0133
8 2 22 0.7717 0.0060
8 2 23 0.1550 -0.0023
8 2 24 0.0600 -0.0055
8 2 25 0.3096 -0.0385
8 2 26 -0.4436 -0.0073
8 2 27 0.1688 -0.0001
8 2 28 -0.2739 -0.0184
8 3 8 0.2459 0.0027
8 3 9 0.7215 0.0057
8 3 10 0.1381 0.0003
8 3 11 -0.2035 -0.0108
8 3 12 0.8379 -0.0102
8 3 13 -1.0264 0.0033
8 3 14 0.8910 0.0027
8 3 15 -1.1422 0.0010
8 3 16 -0.0537 0.0011
8 3 17 -1.0849 -0.0078
8 3 18 -0.9016 -0.0074
8 3 19 -1.0756 0.0225
8 3 20 -0.7384 0.0117
8 3 21 -0.7841 -0.0181
8 3 22 -0.4822 0.0086
8 3 23 -0.2143 -0.0219
8 3 24 -0.1686 -0.0119
8 3 25 0.1683 0.1033
8 3 26 0.2774 -0.0056
8 4 8 -0.1773 -0.0005
8 4 9 -1.8754 -0.0108
8 4 10 0.1694 0.0060
8 4 11 -1.5163 0.0050
8 4 12 0.4672 -0.0062
8 4 13 0.0753 0.0153
8 4 14 -0.0440 0.0020
8 4 15 1.6019 -0.0103
8 4 16 -0.1860 0.0063
8 4 17 1.6538 0.0193
8 4 18 0.3561 -0.0108
8 4 19 0.5224 -0.0006
8 4 20 0.2219 0.0077
8 4 21 -0.0496 -0.0361
8 4 22 -0.1853 0.0019
8 4 23 0.0219 0.0408
8 5 8 0.2825 0.0130
8 5 9 1.0160 -0.0070
8 5 10 0.2899 -0.0059
8 5 11 0.9686 0.0054
8 5 12 -0.1586 -0.0121
8 5 13 0.6295 -0.0111
8 5 14 -0.3434 0.0255
8 5 15 0.0526 0.0060
8 5 16 0.1397 -0.0022
8 5 17 -0.6139 0.0138
8 5 18 0.3019 -0.0063
8 5 19 -0.5818 -0.0196
8 5 20 -0.2317 0.0362
8 6 8 -0.3387 -0.0212
8 6 9 0.2271 0.0067
8 6 10 -0.1345 -0.0118
8 6 11 -0.0291 -0.0074
8 6 12 -0.1461 0.0352
8 6 13 0.0543 -0.0058
8 6 14 -0.1676 0.0165
9 0 9 -5.6928 -0.0257
9 0 11 -1.6171 0.0033
9 0 13 0.1996 0.0151
9 0 15 0.5485 -0.0092
9 0 17 0.7192 0.0005
9 0 19 0.2692 0.0085
9 0 21 0.1320 -0.0046
9 0 23 0.1485 0.0115
9 0 25 -0.4239 -0.0052
9 0 27 -0.3766 0.0029
9 1 9 3.4383 0.0024
9 1 10 1.0391 -0.0018
9 1 11 1.5298 0.0073
9 1 12 0.5956 -0.0069
9 1 13 -0.8390 -0.0134
9 1 14 0.5929 0.0001
9 1 15 -1.0885 -0.0043
9 1 16 0.8254 0.0079
9 1 17 -0.4167 0.0154
9 1 18 0.4976 -0.0051
9 1 19 0.3460 -0.0050
9 1 20 0.2810 0.0038
9 1 21 1.0433 -0.0084
9 1 22 0.3835 0.0132
9 1 23 0.4850 0.0277
9 1 24 0.0763 -0.0091
9 1 25 -0.1672 -0.0153
9 1 26 -0.2683 -0.0038
9 1 27 -0.1365 -0.0912
9 1 28 -0.1546 0.0198
9 2 9 -0.6045 -0.0029
9 2 10 -1.7036 -0.0086
9 2 11 -1.1739 -0.0088
9 2 12 -0.1267 0.0068
9 2 13 -0.8595 0.0017
9 2 14 0.7918 0.0078
9 2 15 -0.5747 0.0005
9 2 16 0.0815 -0.0071
9 2 17 -1.1473 0.0037
9 2 18 -0.6111 0.0043
9 2 19 -1.1956 -0.0017
9 2 20 -0.3201 -0.0071
9 2 21 -0.9538 -0.0101
9 2 22 -0.2283 -0.0177
9 2 23 -0.3685 0.0005
9 2 24 -0.3903 0.0295
9 2 25 0.4492 -0.0013
9 2 26 -0.1633 0.0361
9 2 27 0.4400 0.0093
9 3 9 0.3543 -0.0024
9 3 10 0.0566 0.0092
9 3 11 -0.4159 0.0075
9 3 12 0.9992 0.0086
9 3 13 -0.9255 0.0025
9 3 14 1.1922 -0.0060
9 3 15 -0.3565 -0.0040
9 3 16 1.0693 0.0123
9 3 17 0.7326 0.0069
9 3 18 1.0178 -0.0136
9 3 19 0.8778 -0.0041
9 3 20 0.7911 -0.0156
9 3 21 0.5256 -0.0151
9 3 22 0.3361 0.0362
9 3 23 0.3464 -0.0007
9 3 24 -0.0129 -0.0482
9 3 25 -0.1074 0.0078
9 4 9 0.1714 -0.0063
9 4 10 1.6177 0.0033
9 4 11 -0.4420 0.0030
9 4 12 0.2930 -0.0204
9 4 13 -0.0438 0.0065
9 4 14 -1.1730 0.0033
9 4 15 0.4038 -0.0086
9 4 16 -1.5303 -0.0030
9 4 17 -0.1608 0.0050
9 4 18 -0.6489 -0.0259
9 4 19 -0.4767 0.0038
9 4 20 0.1041 0.0350
9 4 21 -0.0211 -0.0190
9 4 22 0.0390 0.0062
9 4 23 -0.0571 0.0138
9 5 9 -0.2633 0.0007
9 5 10 -0.9236 -0.0030
9 5 11 0.1057 0.0187
9 5 12 -0.5546 0.0006
9 5 13 0.4075 -0.0145
9 5 14 -0.0577 0.0089
9 5 15 0.0560 -0.0161
9 5 16 0.5023 -0.0199
9 5 17 -0.2597 0.0170
9 5 18 0.6176 0.0086
9 5 19 0.2045 -0.0285
9 6 9 0.0978 0.0007
9 6 10 -0.1258 -0.0054
9 6 11 0.1149 -0.0451
9 6 12 -0.0004 0.0118
9 6 13 0.2506 -0.0601
10 0 10 1.9567 0.0130
10 0 12 -0.1565 -0.0205
10 0 14 -0.5733 -0.0102
10 0 16 -0.6847 -0.0023
10 0 18 -0.2806 -0.0117
10 0 20 -0.0260 0.0014
10 0 22 -0.3275 -0.0014
10 0 24 0.1065 -0.0073
10 0 26 0.4838 0.0182
10 0 28 0.2509 -0.0427
10 1 10 -1.9219 -0.0150
10 1 11 -0.9524 0.0075
10 1 12 0.2671 0.0042
10 1 13 -0.6105 0.0050
10 1 14 1.0423 0.0102
10 1 15 -0.6693 -0.0100
10 1 16 0.4401 -0.0102
10 1 17 -0.5219 0.0023
10 1 18 -0.1918 -0.0067
10 1 19 -0.2304 0.0094
10 1 20 -0.9427 0.0189
10 1 21 -0.3302 -0.0119
10 1 22 -0.5975 -0.0114
10 1 23 -0.1625 -0.0006
10 1 24 0.3290 -0.0158
10 1 25 0.1914 0.0129
10 1 26 0.3490 0.0701
10 1 27 0.0701 -0.0088
10 2 10 1.1755 0.0073
10 2 11 0.4998 -0.0001
10 2 12 1.3238 -0.0021
10 2 13 -0.6700 -0.0092
10 2 14 0.5419 -0.0017
10 2 15 -0.4218 0.0100
10 2 16 0.8699 -0.0001
10 2 17 0.4460 0.0065
10 2 18 1.2101 0.0015
10 2 19 0.4396 -0.0026
10 2 20 1.0817 0.0120
10 2 21 0.2900 0.0221
10 2 22 0.7060 0.0008
10 2 23 0.4677 -0.0036
10 2 24 -0.2521 0.0025
10 2 25 0.2234 -0.0498
10 2 26 -0.5734 0.0061
10 3 10 -0.0172 -0.0030
10 3 11 -0.8254 -0.0140
10 3 12 0.7283 -0.0038
10 3 13 -1.0487 0.0036
10 3 14 0.6000 0.0042
10 3 15 -0.9036 -0.0056
10 3 16 -0.3672 -0.0035
10 3 17 -0.8987 -0.0041
10 3 18 -0.8609 -0.0032
10 3 19 -0.7711 0.0315
10 3 20 -0.5044 0.0110
10 3 21 -0.4289 -0.0159
10 3 22 -0.3662 0.0100
10 3 23 -0.1574 -0.0128
10 3 24 -0.0982 0.0001
10 3 25 -0.0220 0.1057
10 4 10 0.2897 0.0009
10 4 11 -0.5888 0.0103
10 4 12 0.1950 -0.0102
10 4 13 0.7748 0.0071
10 4 14 -0.4132 0.0045
10 4 15 1.2641 -0.0134
10 4 16 -0.0781 0.0050
10 4 17 0.6938 0.0286
10 4 18 0.5994 -0.0091
10 4 19 -0.0538 -0.0016
10 4 20 0.3303 0.0172
10 4 21 -0.0936 -0.0433
10 4 22 0.1111 0.0197
10 5 10 0.0345 -0.0126
10 5 11 0.5080 0.0100
10 5 12 -0.3225 -0.0013
10 5 13 0.0272 -0.0121
10 5 14 -0.2204 0.0199
10 5 15 -0.4030 0.0080
10 5 16 0.1671 -0.0170
10 5 17 -0.5309 0.0131
10 5 18 -0.1048 -0.0013
10 6 10 0.0071 0.0534
10 6 11 -0.0363 -0.0041
11 0 11 -0.1076 0.0128
11 0 13 0.4447 0.0282
11 0 15 0.5270 0.0158
11 0 17 0.3396 0.0100
11 0 19 0.0158 0.0026
11 0 21 0.3751 -0.0080
11 0 23 0.2329 0.0056
11 0 25 -0.3788 -0.0136
11 0 27 -0.3653 -0.0132
11 1 11 0.3555 0.0054
11 1 12 0.8962 -0.0075
11 1 13 -0.8461 -0.0078
11 1 14 0.6089 0.0065
11 1 15 -0.3428 -0.0007
11 1 16 0.5191 0.0038
11 1 17 0.2214 0.0118
11 1 18 0.2483 -0.0170
11 1 19 0.7862 -0.0135
11 1 20 0.2922 0.0018
11 1 21 0.6885 -0.0111
11 1 22 0.2879 0.0111
11 1 23 -0.3041 0.0320
11 1 24 -0.0603 -0.0131
11 1 25 -0.5092 -0.0196
11 1 26 -0.0348 -0.0038
11 1 27 -0.2134 -0.0894
11 2 11 -1.7028 0.0036
11 2 12 0.3955 0.0044
11 2 13 -0.6609 0.0024
11 2 14 0.5076 -0.0078
11 2 15 -0.4465 -0.0040
11 2 16 -0.2985 -0.0163
11 2 17 -1.0976 -0.0012
11 2 18 -0.5391 0.0071
11 2 19 -1.1771 -0.0111
11 2 20 -0.3451 -0.0082
11 2 21 -0.9664 -0.0011
11 2 22 -0.4949 -0.0195
11 2 23 -0.0907 0.0061
11 2 24 -0.3327 0.0343
11 2 25 0.5729 -0.0142
11 2 26 0.1321 0.0482
11 3 11 -0.4830 0.0019
11 3 12 0.7955 0.0029
11 3 13 -0.6139 -0.0032
11 3 14 0.6082 -0.0038
11 3 15 -0.0280 0.0000
11 3 16 0.6936 0.0137
11 3 17 0.6289 0.0062
11 3 18 0.7359 -0.0200
11 3 19 0.4324 -0.0017
11 3 20 0.4908 -0.0137
11 3 21 0.2508 -0.0091
11 3 22 0.2867 0.0412
11 3 23 0.2178 -0.0087
11 3 24 0.1681 -0.0302
11 4 11 -0.2939 0.0079
11 4 12 -0.4703 -0.0080
11 4 13 0.2429 0.0009
11 4 14 -0.9994 0.0173
11 4 15 0.2204 -0.0114
11 4 16 -0.6407 -0.0077
11 4 17 -0.5464 0.0060
11 4 18 -0.0497 -0.0315
11 4 19 -0.6036 -0.0035
11 4 20 0.0891 0.0375
11 4 21 -0.2229 -0.0319
11 5 11 0.1267 0.0090
11 5 12 -0.0248 0.0017
11 5 13 0.2514 -0.0060
11 5 14 0.3645 0.0096
11 5 15 -0.0365 0.0158
11 5 16 0.4074 -0.0224
11 5 17 0.0042 0.0308
12 0 12 -0.2602 -0.0319
12 0 14 -0.2408 -0.0356
12 0 16 -0.2826 -0.0099
12 0 18 -0.0762 0.0012
12 0 20 -0.3326 0.0100
12 0 22 -0.4394 0.0047
12 0 24 0.1611 0.0020
12 0 26 0.3664 0.0318
12 1 12 0.5678 0.0000
12 1 13 -0.7157 -0.0000
12 1 14 0.2636 0.0072
12 1 15 -0.5254 -0.0076
12 1 16 -0.4112 -0.0056
12 1 17 -0.3254 0.0143
12 1 18 -0.7183 -0.0025
12 1 19 -0.2935 0.0106
12 1 20 -0.7198 0.0217
12 1 21 -0.3980 -0.0155
12 1 22 0.1304 -0.0234
12 1 23 -0.1216 0.0038
12 1 24 0.5331 -0.0324
12 1 25 0.0127 0.0139
12 1 26 0.2064 0.0464
12 2 12 0.9438 -0.0040
12 2 13 -0.4320 0.0050
12 2 14 0.0333 0.0077
12 2 15 0.1996 0.0175
12 2 16 0.7672 0.0004
12 2 17 0.5944 -0.0045
12 2 18 1.2198 0.0057
12 2 19 0.4040 -0.0121
12 2 20 1.1199 0.0030
12 2 21 0.4677 0.0239
12 2 22 0.4480 -0.0170
12 2 23 0.4342 -0.0003
12 2 24 -0.4049 0.0069
12 2 25 -0.0301 -0.0480
12 3 12 0.5015 0.0025
12 3 13 -0.2879 0.0064
12 3 14 0.2633 0.0017
12 3 15 -0.4168 -0.0089
12 3 16 -0.2620 -0.0050
12 3 17 -0.6724 -0.0041
12 3 18 -0.2955 -0.0051
12 3 19 -0.5350 0.0233
12 3 20 -0.0911 0.0005
12 3 21 -0.3487 -0.0326
12 3 22 -0.1999 0.0094
12 3 23 -0.2701 -0.0379
12 4 12 -0.0319 -0.0030
12 4 13 0.8192 -0.0102
12 4 14 -0.2081 0.0113
12 4 15 0.5500 -0.0160
12 4 16 0.3886 0.0001
12 4 17 0.1311 0.0362
12 4 18 0.7216 -0.0107
12 4 19 -0.0176 0.0014
12 4 20 0.3543 0.0196
12 5 12 -0.1391 -0.0144
12 5 13 -0.3493 -0.0171
12 5 14 -0.0615 -0.0242
12 5 15 -0.3375 0.0107
12 5 16 0.0383 -0.0478
13 0 13 -0.0447 0.0476
13 0 15 0.0396 0.0171
13 0 17 0.0895 -0.0138
13 0 19 0.2476 -0.0089
13 0 21 0.4596 -0.0086
13 0 23 0.0310 0.0034
13 0 25 -0.2728 -0.0178
13 1 13 -0.2713 -0.0036
13 1 14 0.5745 0.0055
13 1 15 0.5964 -0.0067
13 1 16 0.4270 -0.0042
13 1 17 0.7994 0.0143
13 1 18 0.3486 -0.0161
13 1 19 0.7175 -0.0109
13 1 20 0.4617 0.0107
13 1 21 0.0913 -0.0002
13 1 22 0.2971 0.0086
13 1 23 -0.4095 0.0556
13 1 24 0.0323 -0.0166
13 1 25 -0.1713 0.0101
13 2 13 0.1595 -0.0092
13 2 14 -0.1210 -0.0095
13 2 15 -0.2765 -0.0008
13 2 16 -0.5814 0.0008
13 2 17 -1.1456 0.0044
13 2 18 -0.4585 0.0239
13 2 19 -1.1907 -0.0048
13 2 20 -0.4228 -0.0109
13 2 21 -0.7069 0.0190
13 2 22 -0.4839 -0.0312
13 2 23 0.1333 0.0106
13 2 24 -0.1161 0.0195
13 3 13 -0.2873 -0.0017
13 3 14 0.1446 -0.0019
13 3 15 -0.0551 0.0021
13 3 16 0.5687 0.0180
13 3 17 0.1011 0.0058
13 3 18 0.5687 -0.0067
13 3 19 -0.0374 0.0077
13 3 20 0.3546 0.0114
13 3 21 0.0916 -0.0013
13 3 22 0.2964 0.0653
13 4 13 0.1021 -0.0072
13 4 14 -0.4939 0.0224
13 4 15 -0.2320 -0.0026
13 4 16 -0.1591 -0.0135
13 4 17 -0.6605 0.0190
13 4 18 -0.0773 -0.0364
13 4 19 -0.4367 0.0049
13 5 13 0.0701 0.0419
13 5 14 0.3333 0.0109
14 0 14 0.2931 -0.0286
14 0 16 0.0327 0.0269
14 0 18 -0.1328 0.0143
14 0 20 -0.3300 -0.0031
14 0 22 -0.1027 -0.0067
14 0 24 0.1574 -0.0060
14 1 14 -0.6258 0.0137
14 1 15 -0.5117 -0.0052
14 1 16 -0.9512 -0.0111
14 1 17 -0.4380 0.0101
14 1 18 -0.7236 -0.0127
14 1 19 -0.4888 -0.0009
14 1 20 -0.2648 0.0179
14 1 21 -0.4039 -0.0143
14 1 22 0.2063 -0.0377
14 1 23 -0.0970 0.0109
14 1 24 0.0988 -0.0517
14 2 14 -0.1669 0.0029
14 2 15 0.4912 -0.0032
14 2 16 0.9223 -0.0151
14 2 17 0.4825 -0.0223
14 2 18 1.2007 0.0022
14 2 19 0.3983 -0.0042
14 2 20 0.8326 -0.0080
14 2 21 0.4843 0.0455
14 2 22 0.1266 -0.0232
14 2 23 0.2463 0.0225
14 3 14 0.1777 0.0000
14 3 15 -0.4461 -0.0122
14 3 16 0.0821 -0.0021
14 3 17 -0.5880 -0.0166
14 3 18 0.1144 -0.0095
14 3 19 -0.3379 -0.0030
14 3 20 0.0168 -0.0087
14 4 14 0.1289 -0.0004
14 4 15 0.1603 -0.0125
14 4 16 0.4870 -0.0220
14 4 17 0.1412 0.0391
14 4 18 0.4239 -0.0257
15 0 15 -0.2585 -0.0299
15 0 17 -0.0099 -0.0290
15 0 19 0.1282 0.0235
15 0 21 0.0407 0.0219
15 0 23 -0.0960 0.0219
15 1 15 1.0333 -0.0044
15 1 16 0.5114 0.0023
15 1 17 0.7400 0.0282
15 1 18 0.5030 -0.0056
15 1 19 0.3396 -0.0164
15 1 20 0.4247 0.0082
15 1 21 -0.0258 -0.0066
15 1 22 0.1442 -0.0033
15 1 23 -0.0098 0.0542
15 2 15 -0.6171 0.0196
15 2 16 -0.4590 0.0134
15 2 17 -1.1462 0.0056
15 2 18 -0.4006 0.0072
15 2 19 -0.8578 -0.0095
15 2 20 -0.4688 -0.0437
15 2 21 -0.2886 0.0179
15 2 22 -0.3219 -0.0565
15 3 15 -0.1596 -0.0021
15 3 16 0.5905 0.0226
15 3 17 -0.1490 0.0052
15 3 18 0.3317 0.0104
15 3 19 -0.0694 0.0137
15 4 15 -0.2900 0.0229
15 4 16 -0.1538 -0.0128
16 0 16 0.1492 0.0442
16 0 18 0.0666 -0.0371
16 0 20 0.1032 -0.0546
16 0 22 0.1208 -0.0307
16 1 16 -0.7292 -0.0205
16 1 17 -0.5063 0.0047
16 1 18 -0.3142 0.0020
16 1 19 -0.3912 0.0056
16 1 20 -0.0552 0.0472
16 1 21 -0.1426 0.0024
16 2 16 1.0235 -0.0130
16 2 17 0.4103 0.0032
16 2 18 0.8288 0.0224
16 2 19 0.4606 0.0377
16 2 20 0.3422 0.0048
16 3 16 0.1403 0.0004
16 3 17 -0.3518 -0.0172
16 3 18 0.0731 -0.0117
17 0 17 -0.1885 0.0346
17 0 19 -0.2529 0.0930
17 1 17 0.2206 0.0051
17 1 18 0.3457 -0.0174
17 1 19 0.0225 -0.0628
17 1 20 0.0991 -0.0113
17 2 17 -0.7674 -0.0254
17 2 18 -0.4519 -0.0362
17 2 19 -0.3332 -0.0309
18 0 18 0.3432 -0.1159
18 1 18 0.0798 0.0554
18 1 19 -0.0503 0.0237
0 0 0 0.0 0.0
;
_shelx_fab_checksum              63259
_olex2_date_sample_data_collection 2020-09-04
_olex2_submission_special_instructions 'No special instructions were received'
_oxdiff_exptl_absorpt_empirical_details 
;
Empirical correction (ABSPACK) includes:
- Absorption correction using spherical harmonics
- Frame scaling
- Detector area scaling
- B-factor correction
;
_oxdiff_exptl_absorpt_empirical_full_max 2.435
_oxdiff_exptl_absorpt_empirical_full_min 0.614
####################################################################### 
# 
# This file contains crystal structure data downloaded from the 
# Cambridge Structural Database (CSD) hosted by the Cambridge 
# Crystallographic Data Centre (CCDC).
# 
# Full information about CCDC data access policies and citation 
# guidelines are available at http://www.ccdc.cam.ac.uk/access/V1 
# 
# Audit and citation data items may have been added by the CCDC. 
# Please retain this information to preserve the provenance of 
# this file and to allow appropriate attribution of the data. 
# 
#######################################################################

data_pv02-354
_database_code_depnum_ccdc_archive 'CCDC 2054865'
loop_
_audit_author_name
_audit_author_address
'Rosario Scopelliti'
;Institute of Chemical Sciences and Engineering, Ecole Polytechnique Federale de Lausanne
Switzerland
;
_audit_update_record             
;
2021-01-09 deposited with the CCDC.	2021-05-04 downloaded from the CCDC.
;
_audit_creation_date             2020-10-21
_audit_creation_method           
;
Olex2 1.3
(compiled 2020.07.31 svn.rc2a77460 for OlexSys, GUI svn.r6145)
;
_shelx_SHELXL_version_number     2018/3
_chemical_name_common            ?
_chemical_name_systematic        ?
_chemical_formula_moiety         'C26 H32 N2 O4 S'
_chemical_formula_sum            'C26 H32 N2 O4 S'
_chemical_formula_weight         468.59
_chemical_melting_point          ?
_chemical_oxdiff_formula         'C26 H32 N2 O4 S1'
loop_
_atom_type_symbol
_atom_type_description
_atom_type_scat_dispersion_real
_atom_type_scat_dispersion_imag
_atom_type_scat_source
C C 0.0181 0.0091 'International Tables Vol C Tables 4.2.6.8 and 6.1.1.4'
H H 0.0000 0.0000 'International Tables Vol C Tables 4.2.6.8 and 6.1.1.4'
N N 0.0311 0.0180 'International Tables Vol C Tables 4.2.6.8 and 6.1.1.4'
O O 0.0492 0.0322 'International Tables Vol C Tables 4.2.6.8 and 6.1.1.4'
S S 0.3331 0.5567 'International Tables Vol C Tables 4.2.6.8 and 6.1.1.4'

_shelx_space_group_comment       
;
The symmetry employed for this shelxl refinement is uniquely defined
by the following loop, which should always be used as a source of
symmetry information in preference to the above space-group names.
They are only intended as comments.
;
_space_group_crystal_system      monoclinic
_space_group_IT_number           14
_space_group_name_H-M_alt        'P 1 21/c 1'
_space_group_name_Hall           '-P 2ybc'
loop_
_space_group_symop_operation_xyz
'x, y, z'
'-x, y+1/2, -z+1/2'
'-x, -y, -z'
'x, -y-1/2, z-1/2'

_cell_length_a                   6.36120(9)
_cell_length_b                   23.6708(4)
_cell_length_c                   15.8181(2)
_cell_angle_alpha                90
_cell_angle_beta                 91.6343(14)
_cell_angle_gamma                90
_cell_volume                     2380.84(7)
_cell_formula_units_Z            4
_cell_measurement_reflns_used    7872
_cell_measurement_temperature    140.01(10)
_cell_measurement_theta_max      72.5650
_cell_measurement_theta_min      3.2960
_shelx_estimated_absorpt_T_max   0.958
_shelx_estimated_absorpt_T_min   0.369
_exptl_absorpt_coefficient_mu    1.494
_exptl_absorpt_correction_T_max  1.000
_exptl_absorpt_correction_T_min  0.582
_exptl_absorpt_correction_type   gaussian
_exptl_absorpt_process_details   
;
CrysAlisPro 1.171.40.84a (Rigaku Oxford Diffraction, 2020)
Numerical absorption correction based on gaussian integration over
a multifaceted crystal model.
Empirical absorption correction using spherical harmonics,
implemented in SCALE3 ABSPACK scaling algorithm
;
_exptl_absorpt_special_details   ?
_exptl_crystal_colour            'clear pale colourless'
_exptl_crystal_density_diffrn    1.307
_exptl_crystal_density_meas      ?
_exptl_crystal_density_method    ?
_exptl_crystal_description       needle
_exptl_crystal_F_000             1000
loop_
_exptl_crystal_face_index_h
_exptl_crystal_face_index_k
_exptl_crystal_face_index_l
_exptl_crystal_face_perp_dist
-2 1 0 0.3665
2 -1 0 0.4544
0 -1 -1 0.0239
0 1 1 0.0254
0 2 1 0.0235
0 2 -1 0.0200
0 -2 1 0.0093

_exptl_crystal_size_max          0.835
_exptl_crystal_size_mid          0.049
_exptl_crystal_size_min          0.029
loop_
_exptl_oxdiff_crystal_face_indexfrac_h
_exptl_oxdiff_crystal_face_indexfrac_k
_exptl_oxdiff_crystal_face_indexfrac_l
_exptl_oxdiff_crystal_face_x
_exptl_oxdiff_crystal_face_y
_exptl_oxdiff_crystal_face_z
-1.9995 1.0019 0.0001 0.1070 0.0465 0.4747
1.9995 -1.0019 -0.0001 -0.1070 -0.0465 -0.4747
-0.0009 -1.0005 -0.9997 0.0639 0.0936 -0.0295
0.0009 1.0005 0.9997 -0.0639 -0.0936 0.0295
0.0012 2.0007 0.9996 -0.0390 -0.1531 0.0386
-0.0001 2.0003 -0.9999 0.1388 -0.0847 -0.0023
0.0001 -2.0003 0.9999 -0.1388 0.0847 0.0023

_exptl_transmission_factor_max   ?
_exptl_transmission_factor_min   ?
_diffrn_reflns_av_R_equivalents  0.0278
_diffrn_reflns_av_unetI/netI     0.0209
_diffrn_reflns_Laue_measured_fraction_full 1.000
_diffrn_reflns_Laue_measured_fraction_max 0.985
_diffrn_reflns_limit_h_max       6
_diffrn_reflns_limit_h_min       -7
_diffrn_reflns_limit_k_max       29
_diffrn_reflns_limit_k_min       -26
_diffrn_reflns_limit_l_max       19
_diffrn_reflns_limit_l_min       -19
_diffrn_reflns_number            20793
_diffrn_reflns_point_group_measured_fraction_full 1.000
_diffrn_reflns_point_group_measured_fraction_max 0.985
_diffrn_reflns_theta_full        67.684
_diffrn_reflns_theta_max         72.575
_diffrn_reflns_theta_min         3.361
_diffrn_ambient_environment      N~2~
_diffrn_ambient_temperature      140.01(10)
_diffrn_detector                 'CCD plate'
_diffrn_detector_area_resol_mean 10.2665
_diffrn_detector_type            Atlas
_diffrn_measured_fraction_theta_full 1.000
_diffrn_measured_fraction_theta_max 0.985
_diffrn_measurement_details      
;
List of Runs (angles in degrees, time in seconds):

  # Type    Start    End  Width  t~exp~   \w     \q     \k     \f   Frames
#--------------------------------------------------------------------------
  1  \w   -111.00 -86.00   1.00    5.00    --  -43.13-159.00 -83.00   25
  2  \w    -92.00 -67.00   1.00    5.00    --  -43.13 159.00 -51.00   25
  3  \w    -39.00  -1.00   1.00    5.00    --  -43.13 118.00 155.00   38
  4  \w     83.00 108.00   1.00    5.00    --   43.13-159.00 -83.00   25
  5  \w     58.00  83.00   1.00    5.00    --   43.13-118.00  69.00   25
  6  \w     46.00 135.00   1.00   20.00    --  103.80-159.00 -83.00   89
  7  \w     83.00 109.00   1.00   20.00    --  103.80-118.00  69.00   26
  8  \w    115.00 140.00   1.00   20.00    --  103.80 118.00 155.00   25
  9  \w     93.00 118.00   1.00   20.00    --  103.80 159.00 -51.00   25
 10  \w   -117.00 -19.00   1.00    5.00    --  -43.13 -37.00  60.00   98
 11  \w    -73.00 -15.00   1.00    5.00    --  -43.13 125.00-150.00   58
 12  \w   -117.00 -32.00   1.00    5.00    --  -43.13 -37.00 -30.00   85
 13  \w     28.00  88.00   1.00    5.00    --   43.13-125.00 150.00   60
 14  \w     79.00 144.00   1.00   20.00    --  103.80 178.00-120.00   65
 15  \w     32.00 108.00   1.00   20.00    --  103.80-111.00 -90.00   76
 16  \w     78.00 166.00   1.00   20.00    --  103.80  45.00 150.00   88
 17  \w     33.00  59.00   1.00   20.00    --  103.80 -45.00  60.00   26
 18  \w     29.00 132.00   1.00   20.00    --  103.80 -30.00 -90.00  103
 19  \w    101.00 129.00   1.00   20.00    --  103.80 -45.00  60.00   28
 20  \w    152.00 177.00   1.00   20.00    --  103.80  45.00-150.00   25
 21  \w     27.00  99.00   1.00   20.00    --  103.80-111.00 -30.00   72
 22  \w    108.00 177.00   1.00   20.00    --  103.80 111.00-150.00   69
 23  \w     94.00 119.00   1.00   20.00    --  103.80  45.00-150.00   25
 24  \w     67.00 134.00   1.00   20.00    --  103.80 -77.00 -60.00   67
 25  \w    103.00 178.00   1.00   20.00    --  103.80  77.00  30.00   75
 26  \w    101.00 150.00   1.00   20.00    --  103.80  61.00  90.00   49
;
_diffrn_measurement_device       'four-circle diffractometer'
_diffrn_measurement_device_type  'SuperNova, Dual, Cu at home/near, Atlas'
_diffrn_measurement_method       '\w scans'
_diffrn_orient_matrix_type       
'CrysAlisPro convention (1999,Acta A55,543-557)'
_diffrn_orient_matrix_UB_11      -0.0410184000
_diffrn_orient_matrix_UB_12      0.0249465000
_diffrn_orient_matrix_UB_13      -0.0889004000
_diffrn_orient_matrix_UB_21      -0.0530046000
_diffrn_orient_matrix_UB_22      -0.0594033000
_diffrn_orient_matrix_UB_23      -0.0341600000
_diffrn_orient_matrix_UB_31      -0.2328502000
_diffrn_orient_matrix_UB_32      0.0091353000
_diffrn_orient_matrix_UB_33      0.0205780000
_diffrn_radiation_monochromator  mirror
_diffrn_radiation_probe          x-ray
_diffrn_radiation_type           'Cu K\a'
_diffrn_radiation_wavelength     1.54184
_diffrn_source                   'micro-focus sealed X-ray tube'
_diffrn_source_type              'SuperNova (Cu) X-ray Source'
_reflns_Friedel_coverage         0.000
_reflns_Friedel_fraction_full    .
_reflns_Friedel_fraction_max     .
_reflns_number_gt                4063
_reflns_number_total             4656
_reflns_odcompleteness_completeness 99.98
_reflns_odcompleteness_iscentric 1
_reflns_odcompleteness_theta     66.97
_reflns_special_details          
;
 Reflections were merged by SHELXL according to the crystal
 class for the calculation of statistics and refinement.
 
 _reflns_Friedel_fraction is defined as the number of unique
 Friedel pairs measured divided by the number that would be
 possible theoretically, ignoring centric projections and
 systematic absences.
;
_reflns_threshold_expression     'I > 2\s(I)'
_computing_cell_refinement       'CrysAlisPro 1.171.40.84a (Rigaku OD, 2020)'
_computing_data_collection       'CrysAlisPro 1.171.40.84a (Rigaku OD, 2020)'
_computing_data_reduction        'CrysAlisPro 1.171.40.84a (Rigaku OD, 2020)'
_computing_molecular_graphics    'Olex2 1.3 (Dolomanov et al., 2009)'
_computing_publication_material  'Olex2 1.3 (Dolomanov et al., 2009)'
_computing_structure_refinement  'SHELXL 2018/3 (Sheldrick, 2015)'
_computing_structure_solution    'SHELXT (Sheldrick, 2015)'
_refine_diff_density_max         0.459
_refine_diff_density_min         -0.306
_refine_diff_density_rms         0.043
_refine_ls_extinction_coef       .
_refine_ls_extinction_method     none
_refine_ls_goodness_of_fit_ref   1.032
_refine_ls_hydrogen_treatment    constr
_refine_ls_matrix_type           full
_refine_ls_number_parameters     303
_refine_ls_number_reflns         4656
_refine_ls_number_restraints     0
_refine_ls_R_factor_all          0.0414
_refine_ls_R_factor_gt           0.0347
_refine_ls_restrained_S_all      1.032
_refine_ls_shift/su_max          0.001
_refine_ls_shift/su_mean         0.000
_refine_ls_structure_factor_coef Fsqd
_refine_ls_weighting_details     
'w=1/[\s^2^(Fo^2^)+(0.0455P)^2^+1.0227P] where P=(Fo^2^+2Fc^2^)/3'
_refine_ls_weighting_scheme      calc
_refine_ls_wR_factor_gt          0.0880
_refine_ls_wR_factor_ref         0.0928
_refine_special_details          ?
_olex2_refinement_description    
;
1. Fixed Uiso
 At 1.2 times of:
  All C(H) groups, All C(H,H) groups, All C(H,H,H,H,H,H) groups
 At 1.5 times of:
  All C(H,H,H) groups
2. Others
 Sof(H19D)=Sof(H19E)=Sof(H19F)=1-FVAR(1)
 Sof(H19A)=Sof(H19B)=Sof(H19C)=FVAR(1)
3.a Ternary CH refined with riding coordinates:
 C2(H2), C9(H9), C10(H10)
3.b Secondary CH2 refined with riding coordinates:
 C11(H11A,H11B), C12(H12A,H12B), C16(H16A,H16B)
3.c Aromatic/amide H refined with riding coordinates:
 C4(H4), C5(H5), C6(H6), C7(H7), C13(H13), C21(H21), C22(H22), C24(H24),
 C25(H25)
3.d X=CH2 refined with riding coordinates:
 C14(H14A,H14B)
3.e Disordered Me refined as rotating group:
 C19(H19A,H19B,H19C,H19D,H19E,H19F)
3.f Idealised Me refined as rotating group:
 C17(H17A,H17B,H17C), C18(H18A,H18B,H18C), C26(H26A,H26B,H26C)
;
_atom_sites_solution_hydrogens   geom
_atom_sites_solution_primary     dual
_atom_sites_solution_secondary   difmap
loop_
_atom_site_label
_atom_site_type_symbol
_atom_site_fract_x
_atom_site_fract_y
_atom_site_fract_z
_atom_site_U_iso_or_equiv
_atom_site_adp_type
_atom_site_occupancy
_atom_site_site_symmetry_order
_atom_site_calc_flag
_atom_site_refinement_flags_posn
_atom_site_refinement_flags_adp
_atom_site_refinement_flags_occupancy
_atom_site_disorder_assembly
_atom_site_disorder_group
S1 S 0.34547(5) 0.34576(2) 0.88755(2) 0.02037(10) Uani 1 1 d . . . . .
O1 O 0.12153(18) 0.40991(6) 0.45061(7) 0.0386(3) Uani 1 1 d . . . . .
O2 O 0.44467(17) 0.38007(6) 0.48768(7) 0.0368(3) Uani 1 1 d . . . . .
O3 O 0.12173(15) 0.35319(5) 0.88424(7) 0.0272(2) Uani 1 1 d . . . . .
O4 O 0.44068(17) 0.31188(5) 0.95333(6) 0.0277(2) Uani 1 1 d . . . . .
N1 N -0.02913(19) 0.27134(5) 0.56792(8) 0.0249(3) Uani 1 1 d . . . . .
N2 N 0.41263(17) 0.31821(5) 0.79755(7) 0.0209(2) Uani 1 1 d . . . . .
C1 C 0.1762(2) 0.36385(6) 0.58580(9) 0.0236(3) Uani 1 1 d . . . . .
C2 C 0.1787(2) 0.29670(6) 0.57862(9) 0.0230(3) Uani 1 1 d . . . . .
H2 H 0.271722 0.284451 0.532117 0.028 Uiso 1 1 calc R U . . .
C3 C -0.0569(2) 0.23020(6) 0.62885(9) 0.0219(3) Uani 1 1 d . . . . .
C4 C -0.2242(2) 0.19262(7) 0.63620(10) 0.0265(3) Uani 1 1 d . . . . .
H4 H -0.334289 0.190971 0.594424 0.032 Uiso 1 1 calc R U . . .
C5 C -0.2242(3) 0.15756(7) 0.70696(10) 0.0302(3) Uani 1 1 d . . . . .
H5 H -0.338706 0.132395 0.713879 0.036 Uiso 1 1 calc R U . . .
C6 C -0.0623(3) 0.15821(7) 0.76766(10) 0.0312(3) Uani 1 1 d . . . . .
H6 H -0.066021 0.133488 0.814902 0.037 Uiso 1 1 calc R U . . .
C7 C 0.1063(2) 0.19546(7) 0.75887(10) 0.0277(3) Uani 1 1 d . . . . .
H7 H 0.218067 0.196379 0.799965 0.033 Uiso 1 1 calc R U . . .
C8 C 0.1077(2) 0.23080(6) 0.68969(9) 0.0222(3) Uani 1 1 d . . . . .
C9 C 0.2653(2) 0.27468(6) 0.66516(9) 0.0213(3) Uani 1 1 d . . . . .
H9 H 0.407666 0.257433 0.659261 0.026 Uiso 1 1 calc R U . . .
C10 C 0.2776(2) 0.32748(6) 0.72196(9) 0.0203(3) Uani 1 1 d . . . . .
H10 H 0.132425 0.335513 0.741411 0.024 Uiso 1 1 calc R U . . .
C11 C 0.3359(2) 0.37433(6) 0.65992(9) 0.0236(3) Uani 1 1 d . . . . .
H11A H 0.482598 0.370290 0.641530 0.028 Uiso 1 1 calc R U . . .
H11B H 0.317266 0.412257 0.685013 0.028 Uiso 1 1 calc R U . . .
C12 C -0.0449(2) 0.38635(7) 0.60604(9) 0.0259(3) Uani 1 1 d . . . . .
H12A H -0.141390 0.378256 0.557318 0.031 Uiso 1 1 calc R U . . .
H12B H -0.097285 0.365446 0.655392 0.031 Uiso 1 1 calc R U . . .
C13 C -0.0529(2) 0.44835(7) 0.62476(11) 0.0308(3) Uani 1 1 d . . . . .
H13 H -0.009678 0.473570 0.581880 0.037 Uiso 1 1 calc R U . . .
C14 C -0.1154(3) 0.47056(9) 0.69630(12) 0.0423(4) Uani 1 1 d . . . . .
H14A H -0.159776 0.446709 0.740669 0.051 Uiso 1 1 calc R U . . .
H14B H -0.116009 0.510412 0.703437 0.051 Uiso 1 1 calc R U . . .
C15 C 0.2409(2) 0.38838(7) 0.50149(9) 0.0266(3) Uani 1 1 d . . . . .
C16 C 0.5181(3) 0.39645(9) 0.40459(12) 0.0426(4) Uani 1 1 d . . . . .
H16A H 0.401427 0.392446 0.362262 0.051 Uiso 1 1 calc R U . . .
H16B H 0.632862 0.370775 0.388180 0.051 Uiso 1 1 calc R U . . .
C17 C 0.5955(3) 0.45546(9) 0.40417(13) 0.0468(5) Uani 1 1 d . . . . .
H17A H 0.649896 0.464391 0.348384 0.070 Uiso 1 1 calc R U . . .
H17B H 0.708156 0.459847 0.447240 0.070 Uiso 1 1 calc R U . . .
H17C H 0.479733 0.481187 0.416610 0.070 Uiso 1 1 calc R U . . .
C18 C -0.1195(3) 0.26547(7) 0.48296(10) 0.0312(3) Uani 1 1 d . . . . .
H18A H -0.092154 0.299839 0.450530 0.047 Uiso 1 1 calc R U . . .
H18B H -0.271600 0.259610 0.485995 0.047 Uiso 1 1 calc R U . . .
H18C H -0.055672 0.233002 0.455065 0.047 Uiso 1 1 calc R U . . .
C19 C 0.6379(2) 0.30798(7) 0.78779(10) 0.0283(3) Uani 1 1 d . . . . .
H19A H 0.709865 0.344027 0.779039 0.034 Uiso 0.72(2) 1 calc R U P . .
H19B H 0.658293 0.283361 0.738899 0.034 Uiso 0.72(2) 1 calc R U P . .
H19C H 0.696062 0.289729 0.838902 0.034 Uiso 0.72(2) 1 calc R U P . .
H19D H 0.666282 0.267384 0.792187 0.034 Uiso 0.28(2) 1 calc R U P . .
H19E H 0.717853 0.328051 0.832328 0.034 Uiso 0.28(2) 1 calc R U P . .
H19F H 0.680085 0.321682 0.732324 0.034 Uiso 0.28(2) 1 calc R U P . .
C20 C 0.4631(2) 0.41313(6) 0.89357(9) 0.0232(3) Uani 1 1 d . . . . .
C21 C 0.3527(3) 0.45956(7) 0.86293(10) 0.0312(3) Uani 1 1 d . . . . .
H21 H 0.213264 0.455340 0.840652 0.037 Uiso 1 1 calc R U . . .
C22 C 0.4476(3) 0.51226(7) 0.86509(11) 0.0380(4) Uani 1 1 d . . . . .
H22 H 0.370833 0.544252 0.845138 0.046 Uiso 1 1 calc R U . . .
C23 C 0.6526(3) 0.51925(7) 0.89582(10) 0.0360(4) Uani 1 1 d . . . . .
C24 C 0.7604(3) 0.47195(8) 0.92576(11) 0.0342(4) Uani 1 1 d . . . . .
H24 H 0.900933 0.476035 0.946819 0.041 Uiso 1 1 calc R U . . .
C25 C 0.6675(2) 0.41876(7) 0.92562(10) 0.0281(3) Uani 1 1 d . . . . .
H25 H 0.742511 0.386888 0.947043 0.034 Uiso 1 1 calc R U . . .
C26 C 0.7561(4) 0.57679(9) 0.89597(14) 0.0515(5) Uani 1 1 d . . . . .
H26A H 0.808145 0.584908 0.839522 0.077 Uiso 1 1 calc R U . . .
H26B H 0.874019 0.577133 0.937226 0.077 Uiso 1 1 calc R U . . .
H26C H 0.653334 0.605611 0.911251 0.077 Uiso 1 1 calc R U . . .

loop_
_atom_site_aniso_label
_atom_site_aniso_U_11
_atom_site_aniso_U_22
_atom_site_aniso_U_33
_atom_site_aniso_U_23
_atom_site_aniso_U_13
_atom_site_aniso_U_12
S1 0.01984(17) 0.02258(18) 0.01860(17) 0.00041(12) -0.00107(12) 0.00033(12)
O1 0.0353(6) 0.0524(8) 0.0278(6) 0.0108(5) -0.0038(5) -0.0011(5)
O2 0.0290(6) 0.0509(8) 0.0310(6) 0.0113(5) 0.0084(5) 0.0041(5)
O3 0.0201(5) 0.0353(6) 0.0265(5) -0.0019(4) 0.0017(4) 0.0000(4)
O4 0.0328(5) 0.0286(6) 0.0215(5) 0.0048(4) -0.0037(4) 0.0013(4)
N1 0.0272(6) 0.0257(6) 0.0215(6) 0.0007(5) -0.0066(5) -0.0063(5)
N2 0.0176(5) 0.0258(6) 0.0193(6) -0.0024(5) -0.0025(4) 0.0021(4)
C1 0.0241(7) 0.0258(7) 0.0209(7) 0.0009(6) -0.0005(5) -0.0034(6)
C2 0.0233(7) 0.0261(7) 0.0194(7) -0.0003(6) -0.0008(5) -0.0034(5)
C3 0.0242(7) 0.0198(7) 0.0218(7) -0.0043(5) 0.0009(5) -0.0007(5)
C4 0.0256(7) 0.0260(7) 0.0279(7) -0.0070(6) 0.0007(6) -0.0039(6)
C5 0.0349(8) 0.0246(8) 0.0314(8) -0.0061(6) 0.0083(6) -0.0086(6)
C6 0.0433(9) 0.0250(8) 0.0256(8) 0.0007(6) 0.0048(6) -0.0043(6)
C7 0.0346(8) 0.0244(7) 0.0239(7) -0.0009(6) -0.0028(6) -0.0012(6)
C8 0.0247(7) 0.0206(7) 0.0214(7) -0.0030(5) 0.0000(5) -0.0006(5)
C9 0.0202(6) 0.0232(7) 0.0204(7) -0.0014(5) -0.0021(5) -0.0002(5)
C10 0.0190(6) 0.0216(7) 0.0201(6) -0.0001(5) -0.0031(5) -0.0008(5)
C11 0.0229(7) 0.0243(7) 0.0234(7) 0.0009(6) -0.0025(5) -0.0042(5)
C12 0.0236(7) 0.0302(8) 0.0239(7) 0.0033(6) -0.0017(5) -0.0003(6)
C13 0.0296(8) 0.0308(8) 0.0320(8) 0.0014(7) -0.0024(6) -0.0003(6)
C14 0.0453(10) 0.0393(10) 0.0423(10) -0.0067(8) -0.0002(8) 0.0050(8)
C15 0.0278(7) 0.0272(8) 0.0247(7) -0.0004(6) 0.0004(6) -0.0040(6)
C16 0.0441(10) 0.0499(11) 0.0348(9) 0.0080(8) 0.0177(8) 0.0041(8)
C17 0.0404(10) 0.0591(13) 0.0408(10) 0.0145(9) 0.0012(8) -0.0103(9)
C18 0.0364(8) 0.0328(8) 0.0239(7) -0.0016(6) -0.0098(6) -0.0050(7)
C19 0.0191(7) 0.0395(9) 0.0261(7) -0.0047(6) -0.0028(6) 0.0040(6)
C20 0.0270(7) 0.0230(7) 0.0195(6) -0.0030(5) 0.0006(5) 0.0004(5)
C21 0.0327(8) 0.0292(8) 0.0316(8) 0.0013(6) -0.0015(6) 0.0039(6)
C22 0.0518(10) 0.0245(8) 0.0377(9) 0.0036(7) 0.0036(8) 0.0038(7)
C23 0.0524(10) 0.0295(8) 0.0266(8) -0.0052(7) 0.0115(7) -0.0100(7)
C24 0.0332(8) 0.0383(9) 0.0312(8) -0.0090(7) 0.0015(7) -0.0093(7)
C25 0.0282(7) 0.0292(8) 0.0266(7) -0.0047(6) -0.0028(6) -0.0001(6)
C26 0.0742(14) 0.0362(10) 0.0450(11) -0.0045(8) 0.0145(10) -0.0208(10)

_geom_special_details            
;
 All esds (except the esd in the dihedral angle between two l.s. planes)
 are estimated using the full covariance matrix.  The cell esds are taken
 into account individually in the estimation of esds in distances, angles
 and torsion angles; correlations between esds in cell parameters are only
 used when they are defined by crystal symmetry.  An approximate (isotropic)
 treatment of cell esds is used for estimating esds involving l.s. planes.
;
loop_
_geom_bond_atom_site_label_1
_geom_bond_atom_site_label_2
_geom_bond_distance
_geom_bond_site_symmetry_2
_geom_bond_publ_flag
S1 O3 1.4335(10) . ?
S1 O4 1.4342(11) . ?
S1 N2 1.6338(12) . ?
S1 C20 1.7627(15) . ?
O1 C15 1.2040(19) . ?
O2 C15 1.3349(19) . ?
O2 C16 1.460(2) . ?
N1 C2 1.4575(18) . ?
N1 C3 1.3850(19) . ?
N1 C18 1.4531(18) . ?
N2 C10 1.4686(17) . ?
N2 C19 1.4656(17) . ?
C1 C2 1.594(2) . ?
C1 C11 1.5490(19) . ?
C1 C12 1.546(2) . ?
C1 C15 1.522(2) . ?
C2 C9 1.5512(19) . ?
C3 C4 1.394(2) . ?
C3 C8 1.402(2) . ?
C4 C5 1.393(2) . ?
C5 C6 1.388(2) . ?
C6 C7 1.398(2) . ?
C7 C8 1.378(2) . ?
C8 C9 1.502(2) . ?
C9 C10 1.5402(19) . ?
C10 C11 1.533(2) . ?
C12 C13 1.498(2) . ?
C13 C14 1.319(3) . ?
C16 C17 1.481(3) . ?
C20 C21 1.385(2) . ?
C20 C25 1.389(2) . ?
C21 C22 1.386(2) . ?
C22 C23 1.388(3) . ?
C23 C24 1.389(3) . ?
C23 C26 1.513(2) . ?
C24 C25 1.391(2) . ?

loop_
_geom_angle_atom_site_label_1
_geom_angle_atom_site_label_2
_geom_angle_atom_site_label_3
_geom_angle
_geom_angle_site_symmetry_1
_geom_angle_site_symmetry_3
_geom_angle_publ_flag
O3 S1 O4 119.56(7) . . ?
O3 S1 N2 107.53(6) . . ?
O3 S1 C20 108.09(7) . . ?
O4 S1 N2 107.06(6) . . ?
O4 S1 C20 107.27(7) . . ?
N2 S1 C20 106.69(7) . . ?
C15 O2 C16 116.45(13) . . ?
C3 N1 C2 110.00(11) . . ?
C3 N1 C18 121.43(12) . . ?
C18 N1 C2 118.71(12) . . ?
C10 N2 S1 119.23(9) . . ?
C19 N2 S1 116.00(9) . . ?
C19 N2 C10 119.32(11) . . ?
C11 C1 C2 101.90(11) . . ?
C12 C1 C2 111.66(11) . . ?
C12 C1 C11 111.65(12) . . ?
C15 C1 C2 108.33(12) . . ?
C15 C1 C11 114.47(12) . . ?
C15 C1 C12 108.69(12) . . ?
N1 C2 C1 114.11(12) . . ?
N1 C2 C9 105.20(11) . . ?
C9 C2 C1 106.04(11) . . ?
N1 C3 C4 128.27(13) . . ?
N1 C3 C8 111.29(12) . . ?
C4 C3 C8 120.41(14) . . ?
C5 C4 C3 117.67(14) . . ?
C6 C5 C4 122.16(14) . . ?
C5 C6 C7 119.61(15) . . ?
C8 C7 C6 118.97(14) . . ?
C3 C8 C9 108.70(12) . . ?
C7 C8 C3 121.15(13) . . ?
C7 C8 C9 130.14(13) . . ?
C8 C9 C2 103.74(11) . . ?
C8 C9 C10 115.70(12) . . ?
C10 C9 C2 104.65(11) . . ?
N2 C10 C9 111.86(11) . . ?
N2 C10 C11 118.86(11) . . ?
C11 C10 C9 102.87(11) . . ?
C10 C11 C1 101.73(11) . . ?
C13 C12 C1 114.47(13) . . ?
C14 C13 C12 124.93(16) . . ?
O1 C15 O2 123.36(14) . . ?
O1 C15 C1 124.47(14) . . ?
O2 C15 C1 112.04(13) . . ?
O2 C16 C17 111.68(16) . . ?
C21 C20 S1 119.26(12) . . ?
C21 C20 C25 120.80(15) . . ?
C25 C20 S1 119.89(12) . . ?
C20 C21 C22 119.31(15) . . ?
C21 C22 C23 121.34(16) . . ?
C22 C23 C24 118.23(15) . . ?
C22 C23 C26 120.83(18) . . ?
C24 C23 C26 120.94(18) . . ?
C23 C24 C25 121.56(16) . . ?
C20 C25 C24 118.75(15) . . ?

loop_
_geom_torsion_atom_site_label_1
_geom_torsion_atom_site_label_2
_geom_torsion_atom_site_label_3
_geom_torsion_atom_site_label_4
_geom_torsion
_geom_torsion_site_symmetry_1
_geom_torsion_site_symmetry_2
_geom_torsion_site_symmetry_3
_geom_torsion_site_symmetry_4
_geom_torsion_publ_flag
S1 N2 C10 C9 -142.25(10) . . . . ?
S1 N2 C10 C11 98.06(14) . . . . ?
S1 C20 C21 C22 -177.89(13) . . . . ?
S1 C20 C25 C24 176.80(12) . . . . ?
O3 S1 N2 C10 25.35(12) . . . . ?
O3 S1 N2 C19 179.15(11) . . . . ?
O3 S1 C20 C21 -24.41(14) . . . . ?
O3 S1 C20 C25 158.21(12) . . . . ?
O4 S1 N2 C10 155.00(10) . . . . ?
O4 S1 N2 C19 -51.20(12) . . . . ?
O4 S1 C20 C21 -154.57(12) . . . . ?
O4 S1 C20 C25 28.05(14) . . . . ?
N1 C2 C9 C8 8.57(14) . . . . ?
N1 C2 C9 C10 -113.12(12) . . . . ?
N1 C3 C4 C5 -175.41(14) . . . . ?
N1 C3 C8 C7 176.36(13) . . . . ?
N1 C3 C8 C9 -2.74(16) . . . . ?
N2 S1 C20 C21 90.97(13) . . . . ?
N2 S1 C20 C25 -86.41(13) . . . . ?
N2 C10 C11 C1 172.25(12) . . . . ?
C1 C2 C9 C8 129.80(11) . . . . ?
C1 C2 C9 C10 8.11(14) . . . . ?
C1 C12 C13 C14 -120.24(18) . . . . ?
C2 N1 C3 C4 -173.60(14) . . . . ?
C2 N1 C3 C8 8.74(17) . . . . ?
C2 C1 C11 C10 -41.77(13) . . . . ?
C2 C1 C12 C13 172.47(12) . . . . ?
C2 C1 C15 O1 105.10(17) . . . . ?
C2 C1 C15 O2 -70.88(15) . . . . ?
C2 C9 C10 N2 -163.13(11) . . . . ?
C2 C9 C10 C11 -34.43(13) . . . . ?
C3 N1 C2 C1 -126.50(13) . . . . ?
C3 N1 C2 C9 -10.70(15) . . . . ?
C3 C4 C5 C6 -1.7(2) . . . . ?
C3 C8 C9 C2 -3.83(15) . . . . ?
C3 C8 C9 C10 110.16(13) . . . . ?
C4 C3 C8 C7 -1.5(2) . . . . ?
C4 C3 C8 C9 179.39(13) . . . . ?
C4 C5 C6 C7 0.7(2) . . . . ?
C5 C6 C7 C8 -0.1(2) . . . . ?
C6 C7 C8 C3 0.5(2) . . . . ?
C6 C7 C8 C9 179.35(14) . . . . ?
C7 C8 C9 C2 177.18(15) . . . . ?
C7 C8 C9 C10 -68.8(2) . . . . ?
C8 C3 C4 C5 2.1(2) . . . . ?
C8 C9 C10 N2 83.40(14) . . . . ?
C8 C9 C10 C11 -147.89(12) . . . . ?
C9 C10 C11 C1 48.05(13) . . . . ?
C11 C1 C2 N1 136.01(12) . . . . ?
C11 C1 C2 C9 20.70(13) . . . . ?
C11 C1 C12 C13 59.12(17) . . . . ?
C11 C1 C15 O1 -141.98(16) . . . . ?
C11 C1 C15 O2 42.04(18) . . . . ?
C12 C1 C2 N1 16.71(16) . . . . ?
C12 C1 C2 C9 -98.60(13) . . . . ?
C12 C1 C11 C10 77.53(14) . . . . ?
C12 C1 C15 O1 -16.4(2) . . . . ?
C12 C1 C15 O2 167.62(13) . . . . ?
C15 O2 C16 C17 91.48(19) . . . . ?
C15 C1 C2 N1 -102.94(13) . . . . ?
C15 C1 C2 C9 141.75(12) . . . . ?
C15 C1 C11 C10 -158.45(12) . . . . ?
C15 C1 C12 C13 -68.09(16) . . . . ?
C16 O2 C15 O1 -2.5(2) . . . . ?
C16 O2 C15 C1 173.52(14) . . . . ?
C18 N1 C2 C1 87.18(16) . . . . ?
C18 N1 C2 C9 -157.02(13) . . . . ?
C18 N1 C3 C4 -28.4(2) . . . . ?
C18 N1 C3 C8 153.99(14) . . . . ?
C19 N2 C10 C9 64.82(16) . . . . ?
C19 N2 C10 C11 -54.87(18) . . . . ?
C20 S1 N2 C10 -90.41(11) . . . . ?
C20 S1 N2 C19 63.40(12) . . . . ?
C20 C21 C22 C23 1.3(3) . . . . ?
C21 C20 C25 C24 -0.5(2) . . . . ?
C21 C22 C23 C24 -0.9(3) . . . . ?
C21 C22 C23 C26 178.57(16) . . . . ?
C22 C23 C24 C25 -0.2(2) . . . . ?
C23 C24 C25 C20 0.9(2) . . . . ?
C25 C20 C21 C22 -0.5(2) . . . . ?
C26 C23 C24 C25 -179.68(16) . . . . ?

_shelx_res_file                  
;
TITL PV02-354 in P2(1)/c
    pv02-354.res
    created by SHELXL-2018/3 at 09:47:16 on 21-Oct-2020
CELL 1.54184 6.361205 23.670835 15.818107 90 91.6343 90
ZERR 4 0.000092 0.000409 0.000246 0 0.0014 0
LATT 1
SYMM -X,0.5+Y,0.5-Z
SFAC C H N O S
UNIT 104 128 8 16 4

L.S. 10
PLAN  10
SIZE 0.835 0.049 0.029
TEMP -133
CONF
BOND
LIST 4
WPDB -2
fmap 2
acta
REM <olex2.extras>
REM <HklSrc "%.\\pv02-354.hkl">
REM </olex2.extras>

WGHT    0.045500    1.022700
FVAR       6.70512   0.72181
S1    5    0.345473    0.345764    0.887546    11.00000    0.01984    0.02258 =
         0.01860    0.00041   -0.00107    0.00033
O1    4    0.121532    0.409911    0.450608    11.00000    0.03534    0.05245 =
         0.02776    0.01085   -0.00384   -0.00112
O2    4    0.444673    0.380070    0.487677    11.00000    0.02895    0.05095 =
         0.03101    0.01134    0.00844    0.00410
O3    4    0.121733    0.353191    0.884237    11.00000    0.02006    0.03525 =
         0.02646   -0.00195    0.00174    0.00002
O4    4    0.440683    0.311880    0.953331    11.00000    0.03283    0.02860 =
         0.02147    0.00480   -0.00366    0.00134
N1    3   -0.029129    0.271336    0.567915    11.00000    0.02718    0.02568 =
         0.02146    0.00067   -0.00656   -0.00634
N2    3    0.412626    0.318208    0.797546    11.00000    0.01756    0.02578 =
         0.01926   -0.00245   -0.00254    0.00210
C1    1    0.176246    0.363853    0.585802    11.00000    0.02409    0.02577 =
         0.02092    0.00089   -0.00053   -0.00335
C2    1    0.178707    0.296702    0.578616    11.00000    0.02334    0.02614 =
         0.01944   -0.00028   -0.00082   -0.00339
AFIX  13
H2    2    0.271722    0.284451    0.532117    11.00000   -1.20000
AFIX   0
C3    1   -0.056886    0.230196    0.628852    11.00000    0.02421    0.01982 =
         0.02176   -0.00429    0.00087   -0.00072
C4    1   -0.224167    0.192617    0.636200    11.00000    0.02564    0.02604 =
         0.02789   -0.00704    0.00067   -0.00387
AFIX  43
H4    2   -0.334289    0.190971    0.594424    11.00000   -1.20000
AFIX   0
C5    1   -0.224150    0.157565    0.706958    11.00000    0.03494    0.02459 =
         0.03137   -0.00610    0.00826   -0.00864
AFIX  43
H5    2   -0.338706    0.132395    0.713879    11.00000   -1.20000
AFIX   0
C6    1   -0.062308    0.158208    0.767656    11.00000    0.04328    0.02504 =
         0.02564    0.00070    0.00483   -0.00427
AFIX  43
H6    2   -0.066021    0.133488    0.814902    11.00000   -1.20000
AFIX   0
C7    1    0.106267    0.195456    0.758867    11.00000    0.03461    0.02443 =
         0.02388   -0.00088   -0.00279   -0.00123
AFIX  43
H7    2    0.218067    0.196379    0.799965    11.00000   -1.20000
AFIX   0
C8    1    0.107720    0.230796    0.689687    11.00000    0.02471    0.02056 =
         0.02141   -0.00296    0.00002   -0.00061
C9    1    0.265321    0.274675    0.665158    11.00000    0.02020    0.02319 =
         0.02039   -0.00142   -0.00207   -0.00024
AFIX  13
H9    2    0.407666    0.257433    0.659261    11.00000   -1.20000
AFIX   0
C10   1    0.277616    0.327484    0.721962    11.00000    0.01903    0.02161 =
         0.02014   -0.00007   -0.00308   -0.00081
AFIX  13
H10   2    0.132425    0.335513    0.741411    11.00000   -1.20000
AFIX   0
C11   1    0.335898    0.374334    0.659920    11.00000    0.02287    0.02432 =
         0.02340    0.00091   -0.00253   -0.00423
AFIX  23
H11A  2    0.482598    0.370290    0.641530    11.00000   -1.20000
H11B  2    0.317266    0.412257    0.685013    11.00000   -1.20000
AFIX   0
C12   1   -0.044928    0.386349    0.606036    11.00000    0.02362    0.03016 =
         0.02389    0.00330   -0.00169   -0.00033
AFIX  23
H12A  2   -0.141390    0.378256    0.557318    11.00000   -1.20000
H12B  2   -0.097285    0.365446    0.655392    11.00000   -1.20000
AFIX   0
C13   1   -0.052890    0.448351    0.624755    11.00000    0.02955    0.03077 =
         0.03195    0.00136   -0.00242   -0.00031
AFIX  43
H13   2   -0.009678    0.473570    0.581880    11.00000   -1.20000
AFIX   0
C14   1   -0.115392    0.470564    0.696297    11.00000    0.04526    0.03926 =
         0.04232   -0.00672   -0.00025    0.00499
AFIX  93
H14A  2   -0.159776    0.446709    0.740669    11.00000   -1.20000
H14B  2   -0.116009    0.510412    0.703437    11.00000   -1.20000
AFIX   0
C15   1    0.240945    0.388380    0.501487    11.00000    0.02777    0.02717 =
         0.02471   -0.00036    0.00043   -0.00395
C16   1    0.518142    0.396451    0.404587    11.00000    0.04412    0.04992 =
         0.03483    0.00799    0.01774    0.00412
AFIX  23
H16A  2    0.401427    0.392446    0.362262    11.00000   -1.20000
H16B  2    0.632862    0.370775    0.388180    11.00000   -1.20000
AFIX   0
C17   1    0.595527    0.455460    0.404170    11.00000    0.04045    0.05913 =
         0.04075    0.01452    0.00122   -0.01034
AFIX 137
H17A  2    0.649896    0.464391    0.348384    11.00000   -1.50000
H17B  2    0.708156    0.459847    0.447240    11.00000   -1.50000
H17C  2    0.479733    0.481187    0.416610    11.00000   -1.50000
AFIX   0
C18   1   -0.119494    0.265469    0.482962    11.00000    0.03637    0.03284 =
         0.02389   -0.00156   -0.00977   -0.00502
AFIX 137
H18A  2   -0.092154    0.299839    0.450530    11.00000   -1.50000
H18B  2   -0.271600    0.259610    0.485995    11.00000   -1.50000
H18C  2   -0.055672    0.233002    0.455065    11.00000   -1.50000
AFIX   0
C19   1    0.637869    0.307984    0.787788    11.00000    0.01910    0.03953 =
         0.02609   -0.00471   -0.00280    0.00396
AFIX 127
H19A  2    0.709865    0.344027    0.779039    21.00000   -1.20000
H19B  2    0.658293    0.283361    0.738899    21.00000   -1.20000
H19C  2    0.696062    0.289729    0.838902    21.00000   -1.20000
H19D  2    0.666282    0.267384    0.792187   -21.00000   -1.20000
H19E  2    0.717853    0.328051    0.832328   -21.00000   -1.20000
H19F  2    0.680085    0.321682    0.732324   -21.00000   -1.20000
AFIX   0
C20   1    0.463082    0.413125    0.893573    11.00000    0.02704    0.02303 =
         0.01950   -0.00301    0.00064    0.00038
C21   1    0.352651    0.459561    0.862928    11.00000    0.03271    0.02924 =
         0.03164    0.00132   -0.00146    0.00385
AFIX  43
H21   2    0.213264    0.455340    0.840652    11.00000   -1.20000
AFIX   0
C22   1    0.447575    0.512263    0.865089    11.00000    0.05178    0.02452 =
         0.03772    0.00356    0.00358    0.00375
AFIX  43
H22   2    0.370833    0.544252    0.845138    11.00000   -1.20000
AFIX   0
C23   1    0.652550    0.519254    0.895819    11.00000    0.05243    0.02952 =
         0.02658   -0.00524    0.01151   -0.00995
C24   1    0.760403    0.471951    0.925756    11.00000    0.03319    0.03833 =
         0.03123   -0.00899    0.00150   -0.00929
AFIX  43
H24   2    0.900933    0.476035    0.946819    11.00000   -1.20000
AFIX   0
C25   1    0.667516    0.418763    0.925618    11.00000    0.02822    0.02918 =
         0.02661   -0.00473   -0.00279   -0.00010
AFIX  43
H25   2    0.742511    0.386888    0.947043    11.00000   -1.20000
AFIX   0
C26   1    0.756135    0.576794    0.895968    11.00000    0.07422    0.03618 =
         0.04496   -0.00448    0.01452   -0.02078
AFIX 137
H26A  2    0.808145    0.584908    0.839522    11.00000   -1.50000
H26B  2    0.874019    0.577133    0.937226    11.00000   -1.50000
H26C  2    0.653334    0.605611    0.911251    11.00000   -1.50000
AFIX   0
HKLF 4


REM  PV02-354 in P2(1)/c
REM wR2 = 0.0928, GooF = S = 1.032, Restrained GooF = 1.032 for all data
REM R1 = 0.0347 for 4063 Fo > 4sig(Fo) and 0.0414 for all 4656 data
REM 303 parameters refined using 0 restraints

END

WGHT      0.0455      1.0226

REM Highest difference peak  0.459,  deepest hole -0.306,  1-sigma level  0.043
Q1    1  -0.0006  0.3985  0.4846  11.00000  0.05    0.46
Q2    1   0.0433  0.4144  0.6263  11.00000  0.05    0.43
Q3    1   0.1909  0.2507  0.6814  11.00000  0.05    0.28
Q4    1   0.4219  0.3819  0.8885  11.00000  0.05    0.26
Q5    1   0.3851  0.3312  0.8365  11.00000  0.05    0.26
Q6    1   0.2657  0.2982  0.6976  11.00000  0.05    0.25
Q7    1   0.3085  0.3515  0.6969  11.00000  0.05    0.25
Q8    1   0.0899  0.3913  0.5579  11.00000  0.05    0.24
Q9    1   0.0089  0.2406  0.6759  11.00000  0.05    0.23
Q10   1   0.2291  0.2846  0.6225  11.00000  0.05    0.23
;
_shelx_res_checksum              76715
_olex2_submission_special_instructions 'No special instructions were received'
_oxdiff_exptl_absorpt_empirical_details 
;
Empirical correction (ABSPACK) includes:
- Absorption correction using spherical harmonics
- Frame scaling
- Detector area scaling
- B-factor correction
;
_oxdiff_exptl_absorpt_empirical_full_max 1.193
_oxdiff_exptl_absorpt_empirical_full_min 0.867
